# Supplementary material for: Serum APOC1 levels are decreased in young autoantibody positive children who rapidly progress to type 1 diabetes
Source: Sci Rep. 2023 Sep 24;13:15941. doi: 10.1038/s41598-023-43039-4 (PMC10518308; doi:10.1038/s41598-023-43039-4)
Supplement: Supplementary file 2 — Supplementary Information 2. [file 41598_2023_43039_MOESM2_ESM.zip]

Archive with 21 entries (14 files):
- preprocessed_data_Hirvonen_et_al_2022/__MACOSX/
- preprocessed_data_Hirvonen_et_al_2022/__MACOSX/preprocessed_data/
- preprocessed_data_Hirvonen_et_al_2022/__MACOSX/preprocessed_data/._.DS_Store
- preprocessed_data_Hirvonen_et_al_2022/__MACOSX/preprocessed_data/discovery/
- preprocessed_data_Hirvonen_et_al_2022/__MACOSX/preprocessed_data/discovery/._input.para.txt
- preprocessed_data_Hirvonen_et_al_2022/__MACOSX/preprocessed_data/discovery/._X.txt
- preprocessed_data_Hirvonen_et_al_2022/__MACOSX/preprocessed_data/discovery/._Y.txt
- preprocessed_data_Hirvonen_et_al_2022/__MACOSX/preprocessed_data/validation/
- preprocessed_data_Hirvonen_et_al_2022/__MACOSX/preprocessed_data/validation/._input.para.txt
- preprocessed_data_Hirvonen_et_al_2022/__MACOSX/preprocessed_data/validation/._X-combine.txt
- preprocessed_data_Hirvonen_et_al_2022/__MACOSX/preprocessed_data/validation/._Y-combine.txt
- preprocessed_data_Hirvonen_et_al_2022/preprocessed_data/
- preprocessed_data_Hirvonen_et_al_2022/preprocessed_data/.DS_Store
- preprocessed_data_Hirvonen_et_al_2022/preprocessed_data/discovery/
- preprocessed_data_Hirvonen_et_al_2022/preprocessed_data/discovery/input.para.txt
- preprocessed_data_Hirvonen_et_al_2022/preprocessed_data/discovery/X.txt
- preprocessed_data_Hirvonen_et_al_2022/preprocessed_data/discovery/Y.txt
- preprocessed_data_Hirvonen_et_al_2022/preprocessed_data/validation/
- preprocessed_data_Hirvonen_et_al_2022/preprocessed_data/validation/input.para.txt
- preprocessed_data_Hirvonen_et_al_2022/preprocessed_data/validation/X-combine.txt
- preprocessed_data_Hirvonen_et_al_2022/preprocessed_data/validation/Y-combine.txt
