# Supplementary material for: Serum APOC1 levels are decreased in young autoantibody positive children who rapidly progress to type 1 diabetes
Source: Sci Rep. 2023 Sep 24;13:15941. doi: 10.1038/s41598-023-43039-4 (PMC10518308; doi:10.1038/s41598-023-43039-4)
Supplement: Supplementary file 2 — Supplementary Information 2. [file 41598_2023_43039_MOESM2_ESM.zip › preprocessed_data_Hirvonen_et_al_2022/preprocessed_data/discovery/X.txt]

age	sero	t1d	sex	group	pair	id
12.1315068493151	-11.9671232876712	-30.3123287671233	0	1	1	1
24.0986301369863	0	-18.3452054794521	0	1	1	1
12.2301369863014	-5.91780821917808	NaN	0	2	1	2
24.3945205479452	6.24657534246575	NaN	0	2	1	2
36.427397260274	18.2794520547945	NaN	0	2	1	2
6.08219178082192	NaN	NaN	0	3	1	3
12.0657534246575	NaN	NaN	0	3	1	3
24.1315068493151	NaN	NaN	0	3	1	3
36.1972602739726	NaN	NaN	0	3	1	3
11.9671232876712	-6.18082191780822	-17.5232876712329	1	1	2	4
21.1397260273973	2.99178082191781	-8.35068493150685	1	1	2	4
25.7095890410959	7.56164383561644	-3.78082191780822	1	1	2	4
12.3287671232877	6.24657534246575	NaN	1	2	2	5
21.6657534246575	15.5835616438356	NaN	1	2	2	5
24.4602739726027	18.3780821917808	NaN	1	2	2	5
6.18082191780822	NaN	NaN	1	3	2	6
12.986301369863	NaN	NaN	1	3	2	6
17.9506849315068	NaN	NaN	1	3	2	6
24.0986301369863	NaN	NaN	1	3	2	6
12.2301369863014	-6.24657534246575	-13.5123287671233	1	1	3	7
21.4356164383562	2.95890410958904	-4.30684931506849	1	1	3	7
23.1452054794521	4.66849315068493	-2.5972602739726	1	1	3	7
6.08219178082192	-11.8684931506849	NaN	1	2	3	8
12.3287671232877	-5.62191780821918	NaN	1	2	3	8
21.7315068493151	3.78082191780822	NaN	1	2	3	8
24.7890410958904	6.83835616438356	NaN	1	2	3	8
5.39178082191781	NaN	NaN	1	3	3	9
12.4931506849315	NaN	NaN	1	3	3	9
18.1808219178082	NaN	NaN	1	3	3	9
24.1643835616438	NaN	NaN	1	3	3	9
5.85205479452055	-6.41095890410959	-23.5068493150685	0	1	4	10
18.213698630137	5.95068493150685	-11.1452054794521	0	1	4	10
24.1972602739726	11.9342465753425	-5.16164383561644	0	1	4	10
6.04931506849315	-18.4438356164384	NaN	0	2	4	11
18.3123287671233	-6.18082191780822	NaN	0	2	4	11
27.4849315068493	2.99178082191781	NaN	0	2	4	11
5.49041095890411	NaN	NaN	0	3	4	12
12.1643835616438	NaN	NaN	0	3	4	12
23.9342465753425	NaN	NaN	0	3	4	12
3.22191780821918	-8.94246575342466	-25.841095890411	0	1	5	13
6.21369863013699	-5.95068493150685	-22.8493150684932	0	1	5	13
15.1890410958904	3.02465753424658	-13.8739726027397	0	1	5	13
23.9671232876712	11.8027397260274	-5.0958904109589	0	1	5	13
3.51780821917808	-2.5972602739726	NaN	0	2	5	14
6.11506849315068	0	NaN	0	2	5	14
13.9068493150685	7.79178082191781	NaN	0	2	5	14
23.3424657534247	17.227397260274	NaN	0	2	5	14
2.89315068493151	NaN	NaN	0	3	5	15
6.01643835616438	NaN	NaN	0	3	5	15
18.0821917808219	NaN	NaN	0	3	5	15
24.9534246575342	NaN	NaN	0	3	5	15
8.48219178082192	-9.66575342465753	-27.4849315068493	0	1	6	16
12.6246575342466	-5.52328767123288	-23.3424657534247	0	1	6	16
21.041095890411	2.89315068493151	-14.9260273972603	0	1	6	16
30.4767123287671	12.3287671232877	-5.49041095890411	0	1	6	16
9.6986301369863	3.64931506849315	NaN	0	2	6	17
12.4602739726027	6.41095890410959	NaN	0	2	6	17
24.6575342465753	18.6082191780822	NaN	0	2	6	17
30.9369863013699	24.8876712328767	NaN	0	2	6	17
6.04931506849315	NaN	NaN	0	3	6	18
12.0986301369863	NaN	NaN	0	3	6	18
24.0328767123288	NaN	NaN	0	3	6	18
36.0328767123288	NaN	NaN	0	3	6	18
2.4986301369863	-9.46849315068493	-31.4301369863014	1	1	7	19
6.9041095890411	-5.06301369863014	-27.0246575342466	1	1	7	19
15.3534246575342	3.38630136986301	-18.5753424657534	1	1	7	19
27.0904109589041	15.1232876712329	-6.83835616438356	1	1	7	19
3.05753424657534	-2.92602739726027	NaN	1	2	7	20
5.98356164383562	0	NaN	1	2	7	20
15.6164383561644	9.63287671232877	NaN	1	2	7	20
26.3013698630137	20.3178082191781	NaN	1	2	7	20
2.99178082191781	NaN	NaN	1	3	7	21
6.24657534246575	NaN	NaN	1	3	7	21
17.9835616438356	NaN	NaN	1	3	7	21
24	NaN	NaN	1	3	7	21
6.47671232876712	-5.72054794520548	-15.7479452054795	1	1	8	22
16.0438356164384	3.84657534246575	-6.18082191780822	1	1	8	22
18.1808219178082	5.98356164383562	-4.04383561643836	1	1	8	22
2.89315068493151	-12.2630136986301	NaN	1	2	8	23
6.67397260273973	-8.48219178082192	NaN	1	2	8	23
18.0821917808219	2.92602739726027	NaN	1	2	8	23
21.8630136986301	6.70684931506849	NaN	1	2	8	23
3.45205479452055	NaN	NaN	1	3	8	24
6.96986301369863	NaN	NaN	1	3	8	24
11.9342465753425	NaN	NaN	1	3	8	24
19.627397260274	NaN	NaN	1	3	8	24
6.18082191780822	-6.9041095890411	-19.1342465753425	1	1	9	25
18.8712328767123	5.78630136986301	-6.44383561643836	1	1	9	25
6.11506849315068	-6.04931506849315	NaN	1	2	9	26
12.1643835616438	0	NaN	1	2	9	26
18.213698630137	6.04931506849315	NaN	1	2	9	26
6.04931506849315	NaN	NaN	1	3	9	27
12.4931506849315	NaN	NaN	1	3	9	27
17.9835616438356	NaN	NaN	1	3	9	27
15.7150684931507	3.15616438356164	-3.09041095890411	1	1	10	28
3.28767123287671	0	NaN	1	2	10	29
6.64109589041096	3.35342465753425	NaN	1	2	10	29
18.5753424657534	15.2876712328767	NaN	1	2	10	29
3.05753424657534	NaN	NaN	1	3	10	30
6.96986301369863	NaN	NaN	1	3	10	30
17.8520547945205	NaN	NaN	1	3	10	30
