# Supplementary material for: Serum APOC1 levels are decreased in young autoantibody positive children who rapidly progress to type 1 diabetes
Source: Sci Rep. 2023 Sep 24;13:15941. doi: 10.1038/s41598-023-43039-4 (PMC10518308; doi:10.1038/s41598-023-43039-4)
Supplement: Supplementary file 2 — Supplementary Information 2. [file 41598_2023_43039_MOESM2_ESM.zip › preprocessed_data_Hirvonen_et_al_2022/preprocessed_data/discovery/Y.txt]

IGLL5_IGLC1	ALB	KRT10	KRT9	NaN_iRT000	MASP2	QSOX1	CHL1	NRP1	APOL1	CD5L	FCN3	ATRN	APOM	VNN1	LDHA	CP	F13A1	F2	C1R	HP	HPR	F9	F10	CFD	PLG	F12	CFB	SERPINC1	SERPINA1	SERPINA3	AGT	A2M	C3	C5	CST3	KNG1	IGF2	IGJ	NaN_P01617_P01614_P06309_P06310	IGKC	IGHG1	IGHG2	IGHG3	IGHG4	IGHM	IGHA1_IGHA2	COL1A1	COL2A1	APOA1
26.452035	35.1493	27.59925	27.47908	36.22861	26.48388	27.06106	26.20765	NaN	27.72956	24.10358	30.24116	31.00665	28.6638	25.82163	23.736855	35.50394	24.48148	34.25124	31.59076	32.68406	26.05335	28.39157	29.31685	27.33628	34.23848	26.24757	34.39318	34.30674	31.65621	33.83244	32.27203	35.99083	37.37471	32.63142	26.28979	34.30389	26.21582	23.88436	23.94815	28.78793	30.05866	NaN	26.94	23.29915	28.23507	25.65556	27.08406	23.57323	34.82468
26.228005	34.70826	25.48508	25.22483	36.44144	26.29246	27.09285	26.18969	NaN	28.00844	24.8615	30.34805	30.8467	28.17617	25.18858	23.35649	35.7719	24.86891	34.16211	31.90627	34.25933	26.18278	28.56464	29.37092	27.06343	34.2277	26.32136	34.92415	34.23542	33.24743	34.5739	32.40124	35.94598	37.67155	33.06765	26.17404	34.04678	25.53222	23.87558	NaN	28.66601	29.67381	NaN	26.05664	23.08549	28.74977	26.05466	26.4755	23.27213	34.77711
27.06332	35.71929	26.06242	25.0471	36.36372	26.16237	28.41937	27.25043	NaN	27.91861	25.66923	30.63097	31.71808	29.00169	25.95923	NaN	35.99418	24.2754	34.85001	31.79792	31.83123	26.10099	28.89464	30.18636	27.71718	34.55391	27.8918	34.92923	35.01093	30.88715	34.45121	32.75364	36.30576	37.54726	33.46295	27.39174	34.76688	26.3924	25.16112	NaN	29.02776	30.32012	NaN	28.27493	23.02881	29.68308	26.47001	28.27954	25.54551	35.28092
NaN	35.42402	26.27571	24.49173	36.55342	25.92551	27.84954	27.07714	NaN	27.89879	25.69315	30.37098	31.46572	28.53712	25.35921	NaN	35.96822	25.22232	34.64162	31.55147	31.93512	26.06213	28.55538	29.97733	27.14277	34.37801	27.75194	34.84333	34.87083	30.75525	34.23006	32.23763	36.18759	37.4292	33.25195	26.76395	34.59518	25.98679	25.87467	NaN	29.32939	30.07342	NaN	27.54112	25.84415	30.41609	27.32294	26.7053	24.33919	35.18531
26.147055	35.05108	26.60399	24.52271	37.18848	25.74139	27.86738	26.62059	NaN	28.70494	25.26924	30.49658	31.37093	30.10287	25.21704	24.50978	35.85178	23.94423	34.34718	31.39984	31.90627	26.26234	28.52062	29.91471	26.91468	34.40045	27.71725	34.87004	34.4539	30.57497	34.02837	31.98661	36.22189	37.44594	33.23078	26.61428	34.51206	25.7406	25.00054	NaN	28.74484	29.98753	NaN	26.68338	24.3164	29.95116	26.63118	26.5773	23.84642	36.92105
26.66384	36.3427	28.50476	27.13212	36.31042	27.12829	28.71692	26.80747	NaN	28.23667	25.56811	30.778	31.91292	28.78756	24.400865	24.658445	35.89895	25.51458	34.72039	32.05025	31.9205	26.27003	28.76379	30.10099	27.65301	34.43558	29.40404	34.84441	35.07957	32.65555	34.31736	33.12153	36.85921	37.87789	33.58004	27.55742	35.0143	26.048295	24.54357	NaN	28.4945	30.32098	NaN	28.13276	25.99419	29.71964	25.68915	29.15822	26.04149	35.25982
NaN	35.97801	24.65502	24.25443	36.88729	26.62923	27.41224	26.42985	24.0687	27.73389	26.39406	29.96857	31.16111	27.78868	NaN	24.22985	35.75494	25.26832	34.51159	31.86448	32.22628	26.37197	28.7019	29.66433	27.16019	34.01837	28.74471	34.515	34.66543	31.68625	33.99277	32.86055	35.63755	37.56638	33.04021	26.71843	34.515	26.0829	26.09547	26.35094	29.6926	31.04433	24.41603	28.15291	26.68418	30.85861	26.81556	27.89776	23.6174	34.29557
26.906015	35.93245	24.33851	24.3179	36.46534	26.89053	28.34439	26.69246	NaN	28.03008	25.86882	30.41024	31.50711	28.2548	NaN	24.65223	36.06537	25.6899	34.74214	31.94136	30.73352	26.04135	28.93767	30.15183	27.11595	34.42842	29.01169	34.9261	35.0423	32.08246	34.16369	32.81437	35.6622	38.05591	33.36111	26.85555	34.86332	26.14075	25.41703	NaN	29.12329	30.55316	NaN	27.77222	27.3396	30.62914	27.15894	27.8305	24.22435	34.73201
26.8411	34.72583	27.04166	26.42714	36.31174	26.5786	27.84995	26.57672	NaN	28.59573	25.74796	30.68269	31.32619	29.24202	NaN	24.16576	36.16213	24.29572	34.64098	31.84112	32.23558	26.49777	28.78824	30.0444	27.01009	34.38773	28.924	35.10949	34.7524	31.92666	34.35698	32.5312	35.70998	37.98646	33.30769	26.81617	34.62924	25.9616	25.70699	NaN	28.90716	30.09874	NaN	27.6309	26.92105	30.53176	26.52308	27.06641	23.308	36.2336
NaN	34.33438	25.15414	23.56314	36.39009	26.41885	27.21401	25.96682	23.32567	27.65383	23.915135	29.51134	30.6281	28.52977	NaN	NaN	35.31291	24.51737	34.10423	31.3785	33.76969	26.6465	28.00443	29.08522	27.14492	33.98939	29.09567	34.27933	33.73822	32.25426	33.828	31.70886	36.0229	37.25508	32.652	25.9419	34.18349	26.00719	NaN	23.33606	28.13741	29.46474	NaN	25.63345	22.67803	27.87403	25.22803	26.88832	22.568665	35.33238
NaN	34.20376	28.51585	25.44995	35.99385	26.39885	26.95638	25.99645	23.63034	27.68773	25.0059	29.82766	30.80555	28.55054	NaN	24.397295	35.60001	23.54875	33.96757	31.42407	33.9516	26.28894	28.09144	29.37689	26.83942	33.96344	28.35678	34.94864	33.75961	32.17997	34.06952	31.61382	35.44557	37.56482	32.84288	25.89878	34.11	25.66332	24.62956	24.21334	29.2138	30.16651	23.89643	26.75735	25.08339	29.13966	26.48407	26.1711	22.629655	35.48262
25.97139	33.93086	24.51917	24.21356	35.60857	26.49433	27.17255	26.45177	22.94721	27.85994	25.20214	30.09383	30.97862	28.97095	NaN	NaN	35.4635	24.15174	34.15956	31.34995	34.36678	26.52788	28.27551	29.47771	26.87361	34.14224	29.03199	34.77544	33.90822	32.09267	34.03165	31.50455	35.85278	37.08441	32.65374	25.77856	34.39599	25.87962	24.89911	23.66926	28.64794	29.53406	23.63755	25.93263	24.33981	29.24218	26.27998	26.67236	NaN	35.42811
25.964945	34.88817	28.03596	26.19035	35.5143	26.19163	27.08811	26.32261	23.70535	27.53133	25.63489	30.02022	31.0738	27.64279	23.67088	23.43936	35.3703	24.55701	34.03231	31.18925	30.36599	24.74919	28.07893	29.01481	27.4004	33.96663	27.86012	34.27642	33.98388	32.70132	33.3581	31.67379	36.37615	37.28399	32.21636	26.34903	34.09207	25.924855	24.52283	24.28792	28.89415	30.16878	NaN	26.32735	22.47645	29.38872	25.91959	27.57644	23.64438	34.54305
26.31367	35.39729	26.76762	24.44101	35.54395	26.63173	27.26159	26.69697	22.75967	27.93236	25.82411	30.51775	31.42747	28.8087	24.083485	23.67971	35.63755	24.39303	34.3391	31.57213	29.60957	24.71581	28.40548	29.37677	27.14793	34.46039	28.17098	34.70826	34.28009	32.44369	33.21041	31.61158	36.5634	37.58784	32.67974	26.50287	34.30307	26.16433	25.49613	24.21238	29.62337	30.32098	24.114385	25.94483	26.59477	29.88358	26.45833	27.25323	23.706115	35.7979
26.35394	34.10712	27.21336	25.09442	36.0318	26.54726	27.07224	26.15095	22.70706	28.04203	25.75858	30.41528	30.95421	28.83044	NaN	NaN	35.71449	24.038	34.26242	31.25367	33.01213	25.74165	28.3204	29.39834	26.79563	34.23164	28.06188	34.86494	33.91554	32.29019	33.81926	31.463	35.78658	37.44941	32.74226	25.99503	34.16915	26.27213	24.89592	24.27704	29.44243	30.42001	24.385855	25.78746	26.84458	29.55311	27.08679	27.02823	NaN	35.65235
NaN	35.4676	25.10298	24.53919	35.4196	25.91648	27.02644	25.91024	24.59582	26.68124	24.28954	29.4907	30.28262	27.2089	23.99352	NaN	34.98146	24.70192	33.42455	30.87628	33.79527	25.03057	27.52627	28.44265	27.11118	33.25856	29.00314	33.8438	33.50344	32.95142	33.35954	31.87946	36.05391	37.02292	32.14922	26.10658	33.83017	25.57629	23.13096	23.92088	28.18622	29.54388	NaN	26.77844	NaN	28.14511	24.73727	27.35842	23.47383	33.89021
26.41758	35.29765	26.88099	25.32814	36.08082	26.60229	27.63208	26.46435	22.62574	27.44758	24.97237	30.06664	31.02281	27.61716	NaN	24.28259	35.46775	24.12432	33.90715	31.59388	31.85032	24.32985	28.25696	29.25494	26.93876	33.84259	28.7731	34.48496	34.00922	32.52042	33.32536	31.47412	35.58214	37.4615	32.76618	26.44427	34.38747	26.209135	24.52462	24.172765	28.93272	29.91755	23.483575	26.7291	NaN	29.1332	26.03605	27.78207	23.6988	34.32019
25.99917	34.41494	24.36893	24.56889	35.97179	26.70754	27.56645	26.4109	23.50385	28.075	24.90623	30.32184	30.9531	29.26834	24.15815	23.87783	35.54516	24.28292	34.02861	31.24133	30.83748	24.76491	28.35056	29.24824	27.11227	34.0268	29.28397	34.29721	34.01795	32.08525	33.34705	31.45523	35.6975	37.14252	32.52262	25.81184	34.42348	25.98969	NaN	23.90683	28.89923	29.9506	23.63161	25.85747	24.061735	28.84808	26.04949	27.07592	NaN	36.1239
NaN	35.02032	27.69591	26.26648	35.85048	27.0055	27.61274	26.63727	23.18962	28.09023	26.08154	30.52869	31.22165	29.08707	24.173285	NaN	35.67277	24.12707	34.1941	31.48611	31.84427	24.75913	28.5866	29.54781	26.82808	33.99505	28.63059	34.72532	34.09875	31.86673	33.31757	31.38324	35.25131	37.53224	32.84958	26.0554	34.47085	26.21142	25.25508	24.84321	30.19777	31.02505	25.32093	27.47769	24.45432	30.08005	27.33884	26.96047	NaN	36.12777
NaN	34.56366	25.86349	23.56558	35.93818	26.70886	27.59477	26.66452	24.6151	27.7293	23.87558	30.6645	31.31819	29.16607	23.93859	24.08432	35.68713	24.86576	34.47327	30.94398	31.23352	24.78616	28.30861	29.23672	27.842	33.89012	28.86361	34.36006	34.36991	31.40101	33.93737	32.02809	36.33448	37.43333	32.68236	26.16909	34.52863	26.36771	NaN	NaN	28.54348	29.54667	24.121	27.61891	21.83807	27.99615	26.55536	27.48239	23.96102	36.37686
25.65646	34.08702	27.38969	24.86448	36.0154	26.48007	27.2316	26.08219	23.99101	27.68899	24.44038	30.54121	30.83108	29.18853	23.36038	24.00539	35.70995	25.03028	34.35337	30.69677	33.20963	25.6975	28.04187	29.15301	27.13516	33.79023	28.96749	34.30423	34.13736	31.63802	33.90974	31.87983	36.07983	37.46013	32.52449	25.45732	34.28451	25.81565	23.74314	24.3015	28.95177	29.5233	25.38044	27.5687	26.55647	28.49933	27.40633	26.04712	22.59919	36.22351
NaN	34.38895	28.34359	25.42034	36.02038	26.71633	27.13173	26.25681	24.31513	27.39803	24.58228	30.61052	30.87964	28.899	23.44076	NaN	35.82825	24.3948	34.37658	30.61702	33.12165	25.08042	28.03701	29.22956	27.03758	33.75394	28.68836	34.58671	34.00127	31.19361	33.91536	31.91965	35.95747	37.28373	32.50377	25.66112	34.20558	26.04531	24.79293	24.51039	29.57584	30.19789	25.64524	28.3689	26.4553	28.57571	27.79866	26.22264	22.382855	36.07645
NaN	34.0668	29.85929	28.62972	35.99288	25.96252	27.41909	25.94635	24.28785	27.1278	24.52731	29.77673	30.69669	27.36353	24.08367	23.33987	35.25747	24.92723	33.81067	31.46777	33.48448	26.66221	27.53051	28.78877	27.23772	33.56149	28.66794	34.25863	33.80049	31.77101	34.1812	32.39869	36.43291	37.3314	32.55621	25.90921	34.02968	25.220015	NaN	24.01818	28.00555	28.76132	NaN	26.38156	NaN	28.35098	25.3678	27.50044	24.16477	34.06045
26.06575	34.00697	26.37021	26.84864	35.15704	25.46585	26.89954	25.23312	23.90261	26.88262	25.31804	29.3283	30.15473	27.51908	23.94815	23.24726	35.40546	24.775	33.66607	31.45415	34.50616	27.08669	27.67936	28.33688	26.48517	33.21581	28.29457	34.34619	33.53473	33.1181	34.61094	32.36633	36.09319	37.27022	32.33514	25.2129	33.68186	24.70277	23.95837	24.56081	28.70603	30.08841	24.212595	26.6983	NaN	28.81424	25.9682	26.11625	21.73289	34.68186
25.813075	33.23264	26.58405	23.6825	35.96641	25.99483	27.18546	25.67069	23.77122	27.00002	24.7034	29.86772	30.46859	28.67479	23.65447	23.374845	35.47659	24.67044	34.01463	31.12429	31.41966	25.98672	27.58125	28.72852	26.6539	33.76742	28.27644	34.15482	33.95359	31.42952	34.02052	32.00832	36.15632	37.29293	32.43111	25.54634	33.94707	25.18185	24.4073	24.630675	28.83771	29.78953	24.293865	25.8282	23.25879	29.0616	27.22803	25.71715	22.51036	35.73462
27.33083	34.44388	26.46332	26.14367	36.20447	26.56594	27.6133	26.41788	24.1432	27.75723	25.17813	30.32228	31.2362	29.49425	24.54292	23.78317	35.66201	24.62171	34.39682	31.49438	31.49948	25.87051	28.0661	29.28432	26.96003	34.37923	28.67509	34.66739	34.30878	31.74615	34.08171	31.94869	36.64662	37.72002	32.672	26.14608	34.58783	25.66414	24.59525	24.93885	29.66365	30.5862	25.09579	26.75608	25.83101	29.59769	27.60385	26.7656	22.90266	36.21152
26.198845	35.32941	27.80317	27.00228	36.11776	26.32876	27.56194	26.25575	24.37192	27.07826	24.73464	29.61674	30.91435	28.09828	25.05113	23.517125	35.04767	25.67147	34.08171	30.94475	29.04103	24.76491	27.45333	28.78344	28.02179	32.89273	26.0321	33.70667	33.89266	32.40973	33.82079	32.6049	36.10546	37.19546	32.37482	26.57788	34.22475	25.81039	24.12455	24.327665	28.87558	29.79896	24.47327	25.9859	NaN	28.70177	25.29407	28.21062	24.911	35.72586
25.81411	34.58329	27.82031	26.89111	35.90109	26.28302	27.72208	26.14894	24.64746	27.32174	24.6184	30.15086	30.71088	28.92003	24.74535	NaN	35.49008	24.8334	34.39758	31.33122	31.48764	25.72072	28.12869	28.98465	27.7183	33.54271	26.66452	34.1382	34.05035	32.1343	34.00051	32.19469	36.51913	36.99623	32.42462	26.12757	34.30498	25.42835	24.56494	24.24271	28.16892	29.23432	24.14895	24.91068	21.102865	28.72793	25.70996	27.24327	22.92365	36.22642
26.783205	34.54196	27.6799	26.55416	36.01883	26.51607	27.46225	26.02128	23.77886	27.63796	25.26112	30.41084	30.88526	29.34556	24.51184	23.216185	36.04986	24.95074	34.42936	31.47189	33.99235	27.2516	28.26441	29.20758	27.29544	33.78351	25.85541	34.94419	34.18932	32.37226	34.5974	32.04967	35.94799	37.64272	33.0321	25.9785	34.31561	25.2535	25.06981	NaN	29.50431	30.66425	24.931145	26.03513	23.60149	29.57037	26.2256	26.75494	NaN	36.11877
26.34115	34.62391	25.78661	24.30166	36.18183	26.37789	27.89285	26.36888	24.42252	28.06887	24.6767	30.53362	31.16961	29.53695	23.74201	23.814415	35.92282	24.72656	34.58021	31.45229	32.84823	27.09305	28.27888	29.46274	27.39517	33.98838	26.66248	34.37775	34.16241	31.77572	33.90158	31.85207	36.50236	37.57458	32.88791	26.26137	34.49381	25.91805	24.25667	NaN	29.3416	30.142	24.555815	25.87975	24.0481	29.10527	26.22705	26.91604	22.95679	36.77178
26.43243	35.26713	27.00956	24.44966	34.79271	25.65144	27.4279	25.74957	24.94659	27.09637	24.83812	29.5387	30.79273	28.47943	24.92103	23.15911	35.05148	24.99179	33.66172	30.70182	29.38969	23.73531	27.44008	28.44008	27.34113	32.9146	28.02173	33.94472	33.81688	32.67804	33.56627	32.26131	36.1423	36.9205	32.24692	26.30177	34.23692	25.93434	24.187245	23.71272	28.68459	29.76288	24.61566	27.27994	22.965085	28.49324	23.542485	27.83123	23.55789	35.56053
25.994635	33.91954	25.428	24.79922	34.89929	25.42243	27.01765	25.46747	24.19565	27.23004	25.46765	29.68405	30.2217	28.23644	23.66539	23.47927	35.22626	25.10217	33.66459	30.68512	31.08797	24.16077	27.29885	28.39411	26.63907	33.22605	28.31268	33.94498	33.6471	32.07406	33.73156	32.0192	36.06822	36.89114	31.90257	25.54572	33.67651	25.37683	24.19385	24.06653	28.99924	29.7617	25.91242	26.17549	22.25208	29.15719	25.24503	25.96684	NaN	35.54464
26.23091	34.25575	25.55298	22.64944	34.83305	25.29228	27.32337	25.86583	24.6634	27.38657	25.57392	29.65506	30.65915	28.51567	24.11767	23.41542	35.23503	25.17181	33.86193	30.96251	31.65096	24.41957	27.63934	28.5773	26.67654	33.42179	28.29824	34.1079	33.82022	32.33777	33.85387	32.29595	36.09838	36.9561	32.2455	25.49744	33.89293	26.05059	24.35884	24.56454	29.34092	30.02022	25.93261	26.31555	23.72713	29.35275	25.67298	25.88795	NaN	35.48442
NaN	35.21795	31.51817	25.94508	35.05359	26.12038	27.54377	26.5952	24.86079	27.07847	24.09804	30.24683	31.36432	28.20313	22.97224	23.66047	35.34162	24.74853	34.3102	31.09327	30.87416	25.57277	27.95416	29.23936	27.5847	33.80299	28.7831	33.84642	33.90607	33.03336	33.98235	32.18536	36.06954	37.5089	32.54757	26.5625	34.12162	26.27792	24.07099	NaN	28.91715	30.03328	24.48128	26.94737	22.03225	28.17555	25.21704	27.92388	23.70999	35.15368
NaN	33.83092	30.83981	23.94127	34.91621	25.58503	26.9345	26.14591	24.1851	27.36478	24.95553	29.56671	30.38092	28.35452	NaN	23.618975	35.23103	24.86967	33.86931	30.93255	30.26908	25.58929	27.50582	28.59626	26.78082	33.3842	28.38648	33.78848	33.56842	32.38877	33.6614	31.85664	36.06638	37.33039	32.19627	24.96563	33.71119	25.51196	NaN	23.74335	28.73043	29.36743	24.19708	25.19892	22.65892	29.11031	25.00659	25.6566	22.40979	35.87608
NaN	33.67135	25.0127	22.96072	35.06161	25.55634	26.9969	25.81353	24.1187	27.53882	24.58583	29.79548	30.2209	28.16197	23.335155	NaN	35.68426	24.84833	33.99041	31.18228	32.73648	27.02823	27.62324	28.90239	26.68003	33.30048	28.22738	34.43459	33.54017	32.60127	34.28444	32.13382	35.89589	37.29789	32.50294	25.11759	33.61708	25.25263	23.65371	23.92678	28.77693	29.46164	24.56256	24.85885	23.91834	28.74942	25.80025	25.15765	NaN	35.60987
26.444955	35.01035	25.92395	25.23889	35.18903	26.07071	27.03286	26.40524	24.95558	27.07347	24.87141	30.38956	30.92931	28.13149	24.13642	23.97088	35.24342	24.27711	34.13408	31.18163	34.08828	24.78122	27.71758	29.06738	27.3677	33.54478	27.69265	34.30905	34.02886	32.72749	34.42123	32.41006	35.59201	37.15804	32.5226	26.04733	34.1955	NaN	24.3559	24.172485	29.35878	30.37285	24.07928	27.4512	23.14471	29.01319	25.33129	27.91239	23.19984	34.72456
26.42611	34.33171	26.0803	25.96398	35.0367	24.78481	27.04593	25.83429	24.2737	27.60668	24.48075	29.79084	30.30454	28.85418	22.9274	23.662675	35.18977	24.41371	33.72913	31.10824	33.11929	24.59092	27.50013	28.52156	27.05672	33.2142	27.14754	34.12786	33.61489	32.37539	33.89501	32.01352	35.39362	36.94916	32.2822	25.02416	33.76	25.60989	24.10605	25.37103	29.24936	30.44697	25.02922	26.90035	23.62187	29.04651	25.51027	26.75545	22.93705	36.20991
NaN	34.23435	25.64883	24.45098	34.84591	25.14655	27.00571	26.26087	24.83292	27.58742	24.858	30.02736	30.45317	29.1049	23.64702	23.40484	35.34023	24.78307	34.06527	30.70891	29.98346	23.74283	27.58032	28.50567	27.11714	33.32429	27.41836	33.86073	33.77077	31.98162	33.87041	32.35781	35.63617	36.82264	32.0383	25.16526	33.90796	25.4523	23.75481	23.96974	28.92527	29.77861	25.18658	25.29579	25.80346	28.85733	24.12715	25.56023	NaN	36.42981
25.7531	36.0107	26.39289	23.73355	35.43915	25.68955	26.61161	25.33074	24.10509	27.19967	25.19914	29.1725	30.19448	28.3601	24.18336	NaN	34.64549	25.35679	33.63752	30.71579	32.20329	25.85591	27.54149	28.31419	27.41595	33.0239	27.70609	33.35245	33.52554	31.50389	33.70151	32.60699	36.25334	36.87096	32.22786	26.03324	33.80597	25.81622	23.59867	24.2759	29.0427	30.7547	25.76149	27.46677	NaN	28.69657	24.95198	27.54797	22.90698	35.10341
NaN	35.12606	26.7335	23.70683	35.43456	25.82753	27.17665	25.8424	24.26664	27.00892	23.46463	29.48961	30.65634	28.90098	24.16684	22.90466	35.24647	26.08501	33.98948	31.02967	32.11942	25.94728	27.83346	28.67344	27.59698	33.16559	27.55852	33.81125	33.83573	32.70386	33.75264	32.21295	36.45367	36.69021	32.19369	26.17286	34.20121	25.94555	23.034085	24.17577	28.3682	30.24491	24.493695	26.46896	NaN	27.67519	25.15623	27.18707	22.83856	35.70581
NaN	33.85527	25.87181	22.78161	35.55556	25.80452	27.19329	25.90791	24.41254	27.5626	24.06233	29.30136	30.54674	28.98815	23.62366	NaN	35.49494	25.1908	33.99707	30.90806	31.05103	26.45734	27.61337	28.53055	27.42622	33.49691	27.90719	33.67125	33.83583	30.98617	33.97724	32.25566	36.40315	37.08223	32.19419	26.06118	34.02127	25.92434	23.14283	23.827295	27.80993	29.18688	24.04368	25.52826	NaN	28.25732	24.14562	26.79352	NaN	35.86422
NaN	34.0138	25.31586	24.76213	35.83422	26.01255	27.28938	26.03741	24.34604	27.7226	23.78626	29.86941	30.71686	28.93638	23.83287	23.330415	35.36545	24.49082	34.18031	31.19213	31.20204	26.14628	28.08152	28.79814	26.88472	33.69	27.71286	34.20011	33.92707	30.72737	34.03789	32.14111	36.11099	37.37292	32.52227	25.36463	34.19175	25.99537	22.954075	NaN	27.8239	29.34295	NaN	24.78382	22.525775	28.05015	24.98637	26.48835	NaN	35.959
NaN	35.74868	29.04939	26.03467	35.64243	26.22549	27.17912	26.51686	24.62567	26.9165	24.17775	29.849	31.07272	29.71203	24.45895	23.94931	34.93903	25.71594	33.84679	30.71489	30.74679	24.82085	27.26213	28.63734	27.94028	33.23563	28.37609	33.76673	33.82335	32.34575	33.27836	32.29384	35.81268	36.83281	32.08008	26.53869	33.77716	25.84271	23.84575	24.759395	29.18466	30.25822	26.34218	26.13514	NaN	28.39354	25.44345	28.19268	24.70941	36.60374
NaN	34.55933	25.21186	23.47803	35.58038	25.75346	27.02886	26.03519	24.49271	27.38063	24.1686	29.45113	30.73004	28.99534	24.243	23.45638	35.11334	25.36823	33.66734	31.11675	33.0114	26.0056	27.52028	28.27892	27.59035	33.10376	28.14701	33.87738	33.76426	32.68014	33.68029	32.18042	35.69325	36.97064	32.14479	25.76891	33.60089	25.562885	23.13093	NaN	28.74644	30.03525	25.90007	26.11444	NaN	27.93714	25.26864	27.40349	23.78057	36.41362
25.674285	34.34718	26.51914	24.29067	35.41652	25.95826	27.10169	25.93188	24.08797	26.2228	25.3481	29.55859	30.28262	26.7357	23.32086	23.02359	35.34896	25.59012	33.91705	31.00718	33.28389	25.75218	27.63734	28.47688	27.0475	33.59067	28.84116	34.08512	33.83733	32.3616	34.04873	31.93902	35.67132	36.98439	32.16264	25.23177	33.77726	25.634	24.17615	24.43511	28.78007	30.21732	26.16781	26.35602	NaN	28.95432	25.51096	26.88425	22.281265	33.94297
26.28666	34.99117	28.36486	21.52687	35.67717	26.18677	27.31207	26.40051	24.20359	27.22343	26.04187	29.63699	30.47228	28.85505	23.71324	23.40873	35.12309	25.02272	34.01886	31.04264	31.89836	25.64551	27.6675	28.68093	27.21188	33.90983	29.30263	33.89492	33.98897	32.39816	33.74184	31.72655	35.85599	36.78171	32.13992	25.63887	33.9769	25.7982	24.8956	24.78616	29.70299	31.24672	26.26678	26.86891	25.34154	29.71812	26.8853	26.33011	NaN	36.33136
26.7424	35.81839	25.18831	24.70425	35.51124	26.11947	26.65485	25.56352	24.47686	26.21063	24.5611	29.38679	30.40335	28.55164	23.423825	NaN	34.9321	25.62132	33.68029	30.80878	30.2179	24.97876	27.09396	28.28238	27.2992	32.91116	26.69059	33.56604	33.74425	31.87214	33.21749	32.60032	35.47336	36.8651	31.93972	25.96603	33.88449	25.52495	24.18473	24.91684	29.96416	31.09786	26.91262	26.79241	25.75616	28.71473	27.18679	27.45356	24.17775	35.43029
NaN	34.58161	25.21163	23.76314	35.58273	26.27597	26.85317	25.74858	24.09281	27.49312	23.96199	29.84754	30.71653	28.98758	22.8596	NaN	35.33111	25.98444	33.9291	31.0789	34.26318	26.36078	27.70728	28.59964	27.18395	33.25138	26.54115	34.04661	33.63839	33.78117	34.01397	32.07201	36.10829	36.79423	32.15705	25.92343	34.02465	25.77937	23.15213	NaN	28.9881	30.44875	25.42201	26.76243	NaN	28.15412	25.54793	27.17817	23.42329	35.6339
NaN	34.34652	26.9837	25.98642	36.1251	26.25742	27.17988	25.91401	24.24002	27.6454	24.92945	29.80155	30.6294	28.86325	22.83497	22.91466	35.32888	24.74904	34.10836	31.12577	32.32381	24.83021	28.08126	28.76338	26.90208	33.48424	26.48846	34.2436	33.88158	31.67485	33.83498	31.84909	35.5979	37.4184	32.22538	25.33705	34.28651	26.01602	24.15429	24.4957	29.21102	30.51409	24.55174	26.49306	NaN	29.16863	26.39315	26.32889	23.04006	36.22142
NaN	34.32315	25.25929	22.15663	35.57402	26.13481	27.35473	26.02585	24.14492	26.92445	25.75223	29.88534	30.4184	28.78472	22.87701	23.0581	35.24881	24.85186	34.0118	30.9334	31.00624	24.78566	27.7467	28.58108	26.85007	33.49869	26.58978	33.84427	33.91741	31.59259	34.08235	32.12931	35.33238	36.67188	31.89905	25.65592	34.25716	26.1425	24.91944	24.99964	29.38253	30.8773	25.85655	26.28546	NaN	29.65253	27.40892	26.29693	22.868715	35.72708
NaN	35.14156	22.33887	23.007615	35.58903	26.59092	27.4729	26.72598	24.84652	28.01924	24.48475	30.60302	30.94461	29.13494	23.92931	24.26485	35.4008	24.1988	34.29454	31.13382	32.58421	27.59099	28.21586	28.97339	27.71849	33.70027	28.98837	34.38625	34.24253	32.38512	34.0192	32.55821	35.86579	37.24546	32.60212	25.71539	34.02003	26.31941	24.16982	23.68917	28.69677	29.82633	24.07643	26.1856	NaN	28.82475	25.1862	27.09698	23.294875	36.02909
26.27228	34.27135	26.28054	26.38467	35.59932	25.72461	27.23562	26.2668	24.79303	27.28003	24.55585	29.51211	30.58109	28.38035	23.53493	23.816	35.38792	23.96921	34.02795	31.10149	30.54232	25.99677	27.82341	28.63651	27.53519	33.44912	28.21655	33.94873	33.98566	31.32748	33.31918	32.60191	35.35849	37.44764	32.38139	25.29049	33.86406	26.07237	23.95314	24.20829	29.04158	30.23501	25.94331	26.62812	NaN	28.75859	25.67643	26.5585	NaN	35.8821
25.998555	34.08322	23.72588	21.66655	35.3957	25.72739	27.33552	26.38878	25.05432	27.53927	24.57583	29.5662	30.6453	28.61793	23.03337	23.47271	35.36675	25.11462	34.09859	31.19043	30.34868	26.35055	27.83406	28.54263	27.64065	33.73741	28.31704	33.95731	33.94114	32.19906	33.39739	32.43069	35.63258	37.30759	32.3993	25.26874	33.90293	26.1447	23.77816	24.16104	28.61024	29.88504	25.88047	25.3189	24.405595	28.66536	25.41467	26.02728	22.61189	36.23196
26.907545	34.34467	26.35537	25.73841	35.97744	26.5087	27.66296	26.92705	24.93008	27.77562	25.7219	30.43748	31.28068	29.56104	23.78157	23.907355	35.66895	24.44209	34.58049	31.59295	30.42112	26.47344	28.29592	29.28472	27.96168	34.23613	28.71011	34.34639	34.46069	32.07396	33.79207	32.27061	35.71411	37.62527	32.86208	25.85586	34.37936	26.62436	24.80479	24.094605	29.37408	30.13626	25.2775	25.33385	22.68845	29.85457	26.88774	26.04704	NaN	36.64138
25.663665	34.05181	26.1625	25.14169	35.67317	26.31347	27.41844	26.77931	24.95203	27.93888	24.49357	30.22699	30.52066	28.82778	23.43224	24.1439	35.60926	23.90178	34.19241	31.50441	33.19836	26.89157	28.08821	29.07194	27.41716	33.63417	28.85792	34.4849	33.99741	31.90985	33.98804	32.56624	35.96323	37.1571	32.57896	25.53478	34.21263	26.45864	23.74098	24.60778	28.8308	30.17248	23.44285	26.73686	NaN	28.71093	24.22339	27.12652	23.07463	35.96325
NaN	33.39714	23.79541	22.8714	35.77633	25.89134	26.75863	25.56515	23.82396	27.85632	25.20494	30.05219	29.69146	28.64887	23.11313	23.501215	35.46933	24.57571	33.83789	30.88838	35.55233	27.97897	27.80839	28.99731	26.36956	33.69903	29.24506	34.55967	33.66956	33.2767	34.52654	32.17134	35.87126	37.02251	32.2294	24.53475	33.86729	25.66017	24.00342	24.199505	28.51138	29.70841	24.08772	25.7658	NaN	29.29542	24.67519	26.19044	22.04579	35.23363
25.621775	33.9921	26.00015	25.56288	35.24852	25.71474	26.69205	25.73632	23.62723	27.45411	25.70704	29.94573	29.6946	28.57138	23.02724	NaN	35.55665	24.83132	34.04009	30.68888	33.15931	27.49488	27.44814	28.54256	26.41374	33.62309	28.89085	34.16504	33.56331	32.50742	34.06599	32.13635	35.75563	37.02023	32.27189	NaN	33.85173	25.83393	24.72156	24.83774	29.58334	31.09113	25.83089	26.47866	NaN	29.51689	25.92202	24.94838	NaN	35.44341
NaN	33.56161	25.27231	25.8234	35.61744	25.95149	26.98283	26.25636	24.29859	27.66465	26.11213	30.00075	30.21095	28.92923	23.70303	23.67769	35.54918	24.96429	34.09113	31.01412	31.61925	26.40994	27.85216	28.79637	26.58061	33.716	28.54414	34.2885	33.86802	32.01192	33.9482	32.24776	35.72087	37.38567	32.48446	NaN	34.07655	25.92753	24.60122	24.768765	29.58409	30.56411	24.93764	26.29311	NaN	29.86451	25.0038	25.51683	NaN	36.23246
25.80344	34.48316	27.51239	24.80528	35.5128	26.70741	27.38369	25.99682	24.58526	27.36035	24.42169	30.51813	31.03315	29.48232	23.95633	23.90472	35.38654	25.16733	34.11194	31.17474	32.57209	26.1372	27.84416	29.27921	27.80569	33.45905	28.00115	34.41299	34.13423	32.46383	34.06053	32.45643	36.33696	37.17506	32.52918	25.8307	34.18002	26.27989	24.25241	24.60535	28.89061	30.0747	24.93459	25.56104	NaN	28.35917	26.26374	27.94196	23.58474	36.42171
26.07712	34.43235	25.42496	22.65218	35.55637	25.84549	27.19254	25.6363	24.1488	27.11862	24.0578	29.5762	30.58271	28.69571	23.23073	NaN	35.46645	24.9646	34.31527	31.39994	33.43552	26.42148	28.22053	28.86517	27.12888	33.80626	28.02105	34.27552	34.24934	32.28527	34.08813	32.5672	35.55833	37.30215	32.59101	25.23571	33.97937	25.88351	23.74704	24.87951	28.9629	30.59014	25.48591	25.62951	24.485425	28.31821	26.53057	26.22273	23.0729	35.98882
NaN	33.87014	24.70804	24.82508	35.92181	25.84264	27.09003	25.48302	24.10141	27.17798	24.1731	29.60122	30.19225	28.66387	22.61345	NaN	35.57869	24.94842	33.9462	31.21778	33.81917	27.20797	27.89626	28.6107	27.10139	33.67808	27.47483	34.60421	33.95714	33.35192	34.34797	31.96723	35.53942	37.51368	32.52442	25.04664	33.93737	25.32275	23.80861	23.76111	28.55724	29.73693	25.20098	23.35555	24.80469	28.61136	25.91495	25.54011	22.073175	36.15805
26.360385	34.56007	24.28546	22.99198	35.41642	25.77279	27.24554	25.72575	23.99749	26.91855	24.0431	29.86969	30.59557	29.29833	23.2798	23.39414	35.37859	24.68977	34.11877	31.11923	31.23769	25.90145	27.86827	28.69096	27.0702	33.66543	27.35548	34.20849	34.19982	32.49767	34.06824	32.08341	35.6614	37.3354	32.23806	25.24677	34.05908	26.13815	23.57969	24.45406	29.45852	30.66136	25.9492	24.69996	25.51274	28.34244	26.29738	26.20141	NaN	36.41102
NaN	34.55413	26.93202	25.05379	35.85378	26.82031	27.13379	26.3266	25.38456	27.92048	23.86872	30.33383	30.99186	29.99078	23.36252	23.74837	34.98409	25.0678	34.02763	30.85311	31.53968	24.62103	27.61442	28.30365	27.61168	33.41122	28.20839	33.96042	34.13813	32.50708	33.22216	32.60726	36.62962	37.41809	32.58945	26.09013	34.0848	25.98859	NaN	NaN	28.43365	29.56632	NaN	24.23411	NaN	27.41401	NaN	27.61041	23.2369	36.88274
NaN	34.16624	27.58849	25.29705	35.05496	26.2957	26.90724	25.95178	24.35662	27.08558	23.69275	30.22147	30.71498	29.32734	23.79491	23.00616	35.22651	25.2484	34.23099	30.65044	30.72639	24.5024	27.55135	27.96554	27.26356	33.22303	27.45238	33.8761	33.9763	32.00932	33.57678	32.55142	36.00661	36.84268	32.24014	25.39682	34.22612	25.65556	NaN	NaN	28.37007	29.5476	24.17623	26.26699	NaN	27.40649	24.70915	26.64678	22.38219	35.90574
NaN	34.20602	26.25333	24.6053	35.32881	26.32313	26.94	25.67341	24.32416	27.5142	24.04177	29.95809	30.26282	28.86561	22.815415	23.183625	35.25103	24.72692	33.93755	30.95234	32.02604	24.66503	27.5952	27.93719	26.60017	33.68864	28.1044	34.06037	33.84109	31.94126	33.36359	31.8989	36.29478	37.40134	32.31649	24.135915	33.95757	25.81768	23.092725	24.96636	29.15844	30.33979	25.36553	25.56337	NaN	28.10209	NaN	26.1289	22.77082	36.06856
25.84568	34.38734	25.46579	24.08091	35.51823	25.79672	26.94213	25.79439	24.23308	27.98289	24.80759	29.91698	30.44539	28.67765	23.13566	23.65634	35.44711	24.81758	34.12671	31.15919	33.35061	25.29716	27.98539	28.16433	26.56629	33.89238	28.34418	34.3483	33.88921	32.90726	33.56559	31.94674	36.37934	37.40285	32.64108	NaN	34.13752	25.90752	NaN	26.01793	29.70538	30.86364	26.65554	25.71099	24.54946	28.80295	NaN	25.60513	NaN	36.1472
NaN	34.70208	27.65833	25.6156	35.69283	26.79922	27.70398	27.37815	24.40412	27.45576	NaN	30.88961	31.60377	29.57633	24.5952	24.1673	35.32536	25.16867	34.12663	31.69012	30.44273	24.78511	28.13188	29.02488	28.07465	33.6441	25.89865	34.45966	34.07973	31.52734	33.94445	32.20251	36.27029	37.61578	33.19121	26.80452	33.99243	26.16216	NaN	NaN	28.36645	29.30152	22.42598	26.02437	23.656765	28.27169	25.4519	28.76316	24.57629	36.48959
NaN	34.54127	29.09763	25.75285	35.62574	26.22039	27.67155	26.90231	25.30344	27.85067	24.47054	30.09434	31.15521	29.11036	23.73923	23.8811	35.29372	25.15434	33.94506	31.59415	33.84829	26.37559	28.16284	28.85834	27.67317	33.61708	26.366	34.18527	33.82885	32.06705	33.98922	32.02871	36.823	37.22531	32.55712	25.93285	33.96585	25.99371	23.789535	NaN	28.51897	29.33703	23.65141	26.30051	NaN	28.55965	24.30904	28.03732	23.76557	36.23485
NaN	34.4321	27.4279	26.45212	35.39755	25.89578	27.4267	26.27286	24.88916	27.37385	25.67339	30.09585	30.13198	29.01247	23.10226	23.6058	35.26755	24.54168	34.1121	30.72021	34.67167	26.71921	27.7346	28.81678	26.80919	33.89275	26.86313	34.16706	33.6785	33.15059	34.51829	31.8232	36.13222	36.8987	32.15744	NaN	33.71549	25.69083	25.30131	24.50263	28.81391	29.62935	23.68891	24.79486	NaN	29.44055	27.36194	26.38717	22.52024	35.79812
26.145395	34.77637	27.29973	26.43468	35.78719	26.26275	27.99879	27.52947	24.58101	28.12947	26.33671	30.48884	31.47416	29.57145	24.43224	24.39989	35.79244	24.76137	34.48454	31.8293	31.06046	25.42002	28.43992	29.35231	27.54826	34.26759	26.45351	34.53479	34.3148	31.9761	33.93517	31.95785	36.0397	37.89312	32.71886	26.141935	34.39305	26.34133	25.55877	NaN	29.83853	30.53677	24.062115	25.90633	24.08728	30.26729	25.81289	27.09859	23.27284	36.83893
NaN	33.91305	27.57203	23.71164	35.87443	26.70767	27.00142	26.04226	24.8009	27.44435	24.73464	30.18648	30.81498	29.57958	25.33313	23.921285	35.2768	24.2558	33.88486	31.18145	33.98973	26.26678	28.053	28.81985	27.58663	33.23392	26.74227	34.48334	33.67892	33.1093	34.75832	32.54354	35.95537	37.89086	32.98951	25.79107	33.94942	25.98131	23.8944	23.54251	28.11679	28.83572	NaN	24.06464	NaN	28.79176	24.43625	27.9645	23.68143	36.19089
27.26069	35.06896	27.22582	25.72226	35.50882	26.94369	27.49663	26.76686	23.60569	27.48899	25.98978	30.7841	31.4951	30.10525	25.82648	24.58463	35.16144	24.81519	34.38226	31.58226	30.97624	25.28107	28.4501	29.25665	28.08345	33.40667	26.88087	34.10423	34.04091	34.15044	33.40933	32.07944	35.76354	37.40142	32.8996	26.26685	34.16414	26.27817	NaN	NaN	29.63805	30.40639	23.00626	26.6633	NaN	30.51681	26.01278	28.51202	23.64262	36.60526
26.57932	34.77362	26.92059	25.59224	35.59076	26.63934	27.90805	26.88542	24.55696	27.70748	26.7465	30.63694	31.23444	29.44949	24.858695	24.100795	35.54852	24.94954	34.3267	31.81012	30.69992	25.84374	28.65503	29.23749	27.68672	34.10992	27.57622	34.25975	34.30681	32.53164	33.42942	31.8224	36.48123	37.92592	32.83743	25.96805	34.27253	26.58735	25.68381	NaN	29.45597	30.18825	24.51918	25.2252	NaN	30.56338	25.74016	27.47228	22.91044	36.46983
25.77737	34.25638	30.38987	23.57693	35.18113	25.51253	27.11902	25.81524	24.09402	27.13858	26.59861	29.45703	30.22757	28.6362	23.413245	23.6289	34.94166	25.19269	33.8186	30.78667	29.81293	25.39257	27.38253	28.4267	26.81336	33.35337	27.23699	33.31837	33.63688	32.25828	33.0343	31.74447	36.32975	37.31773	31.9408	24.74228	33.51876	25.90005	25.50809	24.92764	29.21431	29.84743	25.97909	24.42573	NaN	30.27431	25.98144	25.81768	NaN	36.08183
NaN	34.65502	24.65081	24.49576	34.44419	25.83128	26.83593	26.20199	24.38298	27.44648	23.688905	30.23535	30.62078	29.53499	NaN	23.82221	34.94829	23.70493	34.02565	31.47339	31.99166	25.06299	27.65363	28.97082	27.49907	33.07184	28.91382	34.18814	33.73014	35.00102	33.55259	32.06577	35.64073	36.99538	32.21911	25.557595	34.07439	25.59121	23.10784	NaN	27.37865	28.94971	23.88213	25.64276	NaN	27.53245	24.55251	27.45223	23.30159	36.30153
NaN	34.10875	26.66438	24.79838	34.96262	25.8995	27.08517	26.19078	24.47951	27.19629	23.8905	29.96664	30.33298	28.5862	22.841345	23.32526	35.29956	24.57404	33.87619	31.65693	32.36338	26.06915	27.82232	28.82165	26.89551	33.18345	29.25788	34.37717	33.78215	34.38091	33.69737	31.79037	35.63895	37.17952	32.25696	25.14614	33.98108	25.03565	23.07771	NaN	27.91165	28.95784	24.43466	24.775	26.70293	27.6616	24.7543	26.55823	22.84504	35.92588
NaN	34.60537	24.63245	22.57568	35.02379	25.86759	27.27658	26.58262	24.32615	27.53237	24.0662	30.00825	30.35279	28.51134	23.2548	23.42731	35.30059	25.12151	33.9674	31.6397	32.00855	25.93227	27.86313	28.8964	27.09174	33.3993	29.36049	34.28733	33.80232	33.55122	33.61949	31.6121	35.60421	37.09977	32.05414	NaN	34.14938	25.5506	23.31465	23.858215	28.5272	29.58914	24.26191	25.35219	26.73957	27.81409	25.43393	26.87982	22.91616	35.67772
NaN	33.71702	27.49899	25.96151	34.90123	25.47417	26.97989	26.53359	24.91871	27.13995	24.32615	29.9034	30.55298	28.96017	23.98911	23.64713	35.01667	24.63954	33.57779	31.09239	32.40801	25.71406	27.55669	28.42462	27.74721	32.71806	28.74903	33.30946	33.58755	34.15384	33.438	32.28582	35.0414	37.25217	32.4808	25.92787	33.74094	26.14137	23.25983	NaN	27.36511	28.15875	22.845615	23.50227	24.274465	27.95809	24.559	27.7291	24.7542	35.89744
25.387915	34.47418	26.89192	25.26657	35.75145	25.30703	26.77819	26.5952	24.52133	27.65438	24.31022	29.89247	30.7816	29.07549	24.72484	23.708125	35.37532	24.69323	33.89157	31.35242	32.99977	26.07463	27.97027	28.81751	27.54495	33.0034	29.18104	33.55007	33.81898	34.36691	33.60543	32.17305	35.27881	37.48043	32.56939	25.66225	34.0383	26.09792	23.44455	NaN	27.85567	29.0221	NaN	25.38824	NaN	28.47092	24.72536	27.39926	23.05591	35.93542
NaN	34.16159	24.03951	NaN	34.9596	25.31417	26.80649	26.53448	24.52397	27.29509	24.73877	29.57089	30.31614	28.44423	23.96847	NaN	35.43468	25.29306	33.85731	31.16405	31.12244	25.14277	27.78525	28.6245	26.83171	32.85519	28.94539	33.56207	33.91305	33.99463	33.48915	31.89482	34.90809	37.50668	32.32225	24.77024	33.85146	25.97572	23.68132	23.86051	28.6569	29.73219	23.51749	25.65524	NaN	28.89729	26.96202	26.35531	NaN	35.63763
24.582315	34.43626	23.5813	NaN	34.76104	24.79843	26.70517	25.95502	23.94369	27.09658	25.31382	29.28032	29.78255	28.13359	23.37637	NaN	35.3208	24.35871	32.71729	30.93565	32.52016	26.25333	26.19231	28.35922	26.44271	33.05932	29.33769	33.43328	32.64431	34.11226	33.28485	31.73227	35.26706	37.19976	32.13593	NaN	33.71641	25.59346	23.74848	24.17112	28.5996	29.43482	25.371875	25.0089	NaN	28.93284	27.01244	24.93121	NaN	35.33983
NaN	34.51041	26.48005	22.95008	35.22554	25.81963	27.01457	25.88292	24.94284	27.30217	23.61279	29.88244	30.65027	29.1946	23.28433	23.47407	34.89075	24.78227	33.73963	31.23962	30.72118	26.0265	27.45756	28.63907	27.48062	32.37384	27.18669	34.09553	33.78234	34.84563	33.83884	32.47897	35.2554	37.2527	32.30095	25.86936	33.83007	25.98954	NaN	NaN	26.99959	27.8749	NaN	24.18291	NaN	27.83292	22.23699	27.95925	23.66752	36.23923
NaN	34.52758	23.6646	22.95552	35.10692	26.31413	27.2833	26.31746	25.09487	27.40511	23.96323	30.20081	31.03184	29.58628	23.45853	23.96772	34.94205	24.60705	34.22152	30.88191	28.9951	25.14172	27.57297	28.93832	27.65178	32.32946	27.08385	33.80289	34.1944	33.89184	33.55545	32.60841	34.36476	37.30683	32.07406	26.17156	33.78205	26.26008	NaN	23.08936	27.81659	28.93731	NaN	24.98246	NaN	28.25034	23.86382	27.91137	22.85829	36.16618
NaN	34.6863	23.83113	NaN	34.78058	25.48806	26.72065	25.52609	24.47184	27.49503	25.25721	29.61866	30.09534	28.8626	22.55597	23.177045	34.98639	24.74237	33.76297	30.67497	30.77061	26.29835	27.23927	28.25417	26.94213	32.72061	27.17693	33.47158	33.65342	34.19682	33.24757	31.98329	34.78507	36.93507	31.67219	25.05693	33.58531	25.79069	24.30487	23.94833	28.29408	28.95884	NaN	25.02977	NaN	29.15796	24.9213	26.47721	22.672945	35.88994
NaN	34.72786	24.93814	25.25364	35.50965	26.14326	26.94726	26.18058	24.29782	28.28635	24.9778	30.2674	30.62357	29.35149	NaN	23.532885	35.63203	24.88166	34.16376	31.34573	32.42041	27.68973	28.19009	28.82972	27.11942	33.31054	27.87232	34.30396	33.86563	34.84497	33.62015	31.57768	35.09506	37.48059	32.50327	25.521065	33.91198	25.73102	24.40425	NaN	28.66343	29.85069	NaN	25.47432	NaN	29.32545	26.02213	26.35323	NaN	36.21587
NaN	34.70424	26.63492	22.66023	35.37445	25.93321	26.84828	25.98824	23.70556	27.37584	23.59901	30.14443	30.47866	29.38907	NaN	23.129035	35.08516	24.79293	33.8647	30.66034	31.03492	26.47449	27.37973	28.67418	27.19761	32.81715	28.34963	33.59112	33.57463	31.92705	33.36789	31.97114	36.2187	37.10992	32.43358	25.41613	33.24559	25.34719	23.54821	24.7774	29.20962	30.44055	NaN	27.8256	23.045485	28.08101	25.68648	26.7406	NaN	36.00112
NaN	35.15489	25.83572	24.43981	36.06405	26.5335	27.21206	26.83461	23.89347	27.8239	24.01945	30.52402	30.94852	29.32781	NaN	NaN	35.56777	24.74376	34.40502	31.52683	31.53092	27.21503	28.23594	29.22345	27.19995	33.52449	29.18163	34.24033	34.13683	31.93093	33.36763	31.90397	36.04299	37.60499	32.88952	NaN	34.10368	25.95611	24.27263	25.58972	30.07022	30.91328	NaN	27.73292	26.43633	28.69272	26.45976	26.21119	NaN	36.10081
NaN	34.48969	23.46089	NaN	35.5376	25.15719	26.79191	25.58984	24.12218	27.52604	22.71257	29.63126	30.51258	29.43841	24.90995	NaN	35.07607	24.71099	33.86461	30.53353	31.33894	26.42707	27.51968	28.58323	27.58892	33.32737	28.88928	33.71077	33.80742	32.4076	33.51254	32.59159	36.50422	36.71664	32.21648	25.62929	33.76969	26.04296	NaN	NaN	27.202	28.37422	NaN	25.37315	NaN	26.99075	23.5316	27.24218	22.79998	36.45692
NaN	34.24005	23.41841	23.09973	35.62628	25.17024	26.78831	25.68317	24.34543	27.39746	23.47684	29.46361	30.35227	27.81476	24.41519	NaN	35.5024	24.6049	33.91421	31.49434	32.92126	27.28842	27.98316	28.80372	26.97902	33.44788	28.53768	34.3405	33.76456	33.1558	33.94218	31.92217	36.25496	37.17357	32.62113	25.60368	33.9502	25.84857	22.981875	NaN	27.64822	28.62377	NaN	26.04068	NaN	27.45764	24.96014	26.43903	22.72318	35.09691
NaN	33.85647	23.30939	24.32643	35.4174	25.09313	27.05724	26.06932	24.33804	27.31614	NaN	29.47615	30.51559	28.80317	24.24974	22.974905	35.43459	24.31555	33.94297	30.99517	30.80301	26.09315	27.52402	28.64372	27.15547	33.51206	28.4689	33.97434	34.08757	31.67993	33.55087	32.13693	35.97754	37.13853	32.48908	25.47001	33.93491	26.08764	NaN	23.56379	28.04479	29.52481	NaN	25.96717	NaN	27.4807	24.97526	26.67748	22.50938	35.99024
NaN	34.08377	24.63638	24.4038	35.56978	26.43801	26.92581	25.58213	24.72598	27.92694	24.27021	30.43877	30.42001	29.04062	23.44291	23.46214	35.20827	25.41135	33.96146	30.67598	34.67787	26.63796	27.80882	29.16581	27.94704	33.61401	29.33008	33.99201	33.66437	33.0094	34.06736	32.35487	36.11861	36.71766	32.05249	25.65239	33.90239	25.90688	23.472965	NaN	28.01084	29.06817	NaN	25.86752	NaN	28.51863	25.2203	27.23927	22.82534	35.38885
25.70907	34.81412	24.75287	23.50628	35.25821	25.75677	26.95127	25.78384	23.9461	26.95549	23.99921	29.37146	29.95283	27.34993	23.1876	NaN	35.04388	24.74514	32.66615	30.8347	32.07141	25.44525	27.51443	28.49884	27.10889	33.44122	29.08563	33.74965	33.43042	32.62656	33.2671	32.13977	35.87706	37.07288	31.94045	25.16626	33.85823	25.52686	23.71062	23.80805	28.39174	29.55945	24.27156	25.11581	23.05391	28.45341	25.86835	26.40894	22.42324	34.66214
26.79774	34.49643	23.05917	23.352625	35.55119	26.41254	27.39067	25.95103	24.07161	28.07373	26.1507	30.47952	30.36024	28.96898	24.49796	23.622575	35.63217	23.86136	33.91501	31.53176	34.63033	27.10669	28.27048	28.92329	27.53527	33.96525	29.10305	34.78302	33.77794	33.39433	34.14422	32.12368	36.10448	36.92426	32.56622	25.82678	34.08504	25.60399	25.83045	24.58892	29.24611	29.87115	24.366315	25.61818	26.10402	30.11533	27.39116	26.57336	22.91789	35.92258
25.71392	34.42549	27.25278	25.73846	36.14973	26.04034	27.05445	26.0099	24.02081	26.89227	24.60992	29.96348	30.47431	28.12677	23.57842	NaN	35.39634	24.69413	34.0716	31.23278	32.90511	26.29831	27.8597	28.88402	26.85875	33.63699	27.73931	34.35849	33.90257	31.8936	33.95731	31.65715	36.25742	37.2015	32.45216	24.82789	34.05059	25.32089	23.9764	24.43447	28.78369	29.95685	24.55882	25.0613	23.27611	28.86029	26.04631	26.39859	NaN	35.38651
25.739135	33.92025	25.8849	24.5632	35.99541	26.2527	26.7543	25.89719	24.21897	27.43508	24.09555	29.63478	30.78246	29.86541	24.39937	23.480765	35.69463	24.70957	34.0319	31.01618	31.43778	26.86679	27.4656	28.64564	27.54429	33.1988	28.5154	34.16885	33.90212	32.95246	34.21111	32.36753	36.37616	37.30207	32.7355	25.84355	33.97289	25.50631	23.51196	NaN	28.16461	29.26092	24.0937	25.27888	21.45914	28.62397	23.74109	27.69046	24.04585	36.19837
NaN	35.22062	26.25126	23.45976	35.73378	26.25397	27.23425	26.22199	25.0112	27.28003	24.4224	29.51741	30.78511	28.01526	24.3887	23.60829	35.73797	25.13355	34.19894	31.25316	31.16381	26.72702	27.73712	28.59427	27.78712	33.36581	28.78307	33.9261	34.25751	32.29126	33.9964	32.2989	36.24436	37.11245	32.44468	26.06244	34.11606	25.782795	23.95553	24.65905	29.36288	30.73061	25.06739	26.70741	NaN	28.52623	25.3912	27.83684	23.3362	34.54835
26.119815	34.21798	26.36486	23.9729	35.73482	25.74463	26.81017	25.61063	24.04627	27.6973	24.90353	29.10664	30.40101	28.67212	23.4957	23.33729	35.81105	24.34021	33.83968	30.85735	31.65553	27.45301	27.69856	28.44134	26.60371	33.34758	28.7228	33.94942	33.59602	32.61967	33.73681	31.48568	36.29888	37.0326	32.28576	24.9223	33.74845	25.31531	24.14888	24.97714	29.39106	30.70973	24.89555	25.44088	22.22791	29.01598	26.28595	26.05879	NaN	35.75809
25.6932	35.38268	26.20088	23.25983	36.22272	25.85148	26.408	25.15321	23.7348	27.44427	25.83819	29.66716	30.56275	27.61463	24.71046	NaN	35.37429	25.21327	34.0414	31.31013	34.69571	26.57586	27.80563	28.37215	26.78144	33.25687	28.74272	34.2119	33.84502	33.31013	34.24969	32.3259	35.7942	37.52744	32.57635	25.54825	33.60167	25.12908	24.994985	24.75573	29.06355	29.88944	24.7626	27.23963	23.32636	29.98482	26.57044	26.95804	23.19831	34.20077
NaN	35.18999	26.07036	24.97657	38.08198	26.18643	26.94637	25.53546	23.86599	27.93843	25.05192	30.05931	30.8735	28.23068	24.69344	23.59594	35.59087	24.90035	34.62009	31.62344	34.68243	27.7649	28.06445	29.21255	27.51397	33.85304	29.42396	34.60857	34.2627	33.14569	34.41897	32.30626	35.71689	37.7773	32.96855	25.56805	34.04612	NaN	24.73397	25.20154	28.95687	29.95088	NaN	27.48662	NaN	29.51694	27.66085	26.9651	23.157135	34.14171
NaN	34.39968	27.00067	22.67433	35.79193	25.91066	26.90415	25.77969	23.77465	27.84763	23.98207	29.94433	30.39632	29.23375	24.31382	23.189095	35.31945	24.60473	34.30905	30.88169	30.34974	25.73278	27.70912	28.49602	26.79761	33.64474	28.96629	34.03731	34.00395	32.22567	33.38329	31.65126	36.0046	37.12569	32.28069	24.70018	33.95913	25.66945	23.39937	24.031625	28.44059	29.78785	23.35622	25.56895	22.15638	28.38796	25.55993	26.11519	22.52165	36.27723
[truncated: 220 more columns]
