# Supplementary material for: Serum APOC1 levels are decreased in young autoantibody positive children who rapidly progress to type 1 diabetes
Source: Sci Rep. 2023 Sep 24;13:15941. doi: 10.1038/s41598-023-43039-4 (PMC10518308; doi:10.1038/s41598-023-43039-4)
Supplement: Supplementary file 2 — Supplementary Information 2. [file 41598_2023_43039_MOESM2_ESM.zip › preprocessed_data_Hirvonen_et_al_2022/preprocessed_data/validation/input.para.txt]

inputX=./karolina_validation/validation_combine/X-combine.txt	isCol=1
inputY=./karolina_validation/validation_combine/Y-combine.txt	isCol=1
resDir=./karolina_validation/validation_combine/
nConVar=3
nBinVar=5
priorFile=./LonGP/conf/prior.template.txt
kernelFile=./LonGP/conf/kernel.template.txt
varIndex=1	varName=age	interaction=1	selected=0	kernelType=1
varIndex=2	varName=sero	interaction=0	selected=0	kernelType=3	a=0.5 b=0 c=40
varIndex=3	varName=t1d	interaction=0	selected=0	kernelType=3	a=0.5 b=0 c=40
varIndex=4	varName=sex	interaction=1	selected=0	kernelType=6
varIndex=5	varName=group	interaction=1	selected=0	kernelType=6
varIndex=6	varName=pair	interaction=0	selected=0	kernelType=5
varIndex=7	varName=batch	interaction=1	selected=0	kernelType=5
varIndex=8	varName=id	interaction=1	selected=1	kernelType=5
looCutOff=0.8
scvCutOff=0.95
nBBSample=20000
comVarCutOff=0.00
maxRunTime=Inf
maxIdleTime=120
genTestX=1	ageInd=1	RawXFilledFile=''	testXFilledFile=''
