# Supplementary material for: Serum APOC1 levels are decreased in young autoantibody positive children who rapidly progress to type 1 diabetes
Source: Sci Rep. 2023 Sep 24;13:15941. doi: 10.1038/s41598-023-43039-4 (PMC10518308; doi:10.1038/s41598-023-43039-4)
Supplement: Supplementary file 2 — Supplementary Information 2. [file 41598_2023_43039_MOESM2_ESM.zip › preprocessed_data_Hirvonen_et_al_2022/preprocessed_data/validation/X-combine.txt]

age	sero	t1d	sex	group	pair	batch	id
4.04383561643836	NaN	NaN	1	0	20	1	31
9.56712328767123	NaN	NaN	1	0	20	1	31
12.3287671232877	NaN	NaN	1	0	20	1	31
16.0438356164384	NaN	NaN	1	0	20	1	31
18.8054794520548	NaN	NaN	1	0	20	1	31
22.4876712328767	NaN	NaN	1	0	20	1	31
26.1698630136986	NaN	NaN	1	0	20	1	31
33.0739726027397	NaN	NaN	1	0	20	1	31
40.0438356164384	NaN	NaN	1	0	20	1	31
5.72054794520548	-9.4027397260274	-33.2054794520548	1	1	20	1	32
9.5013698630137	-5.62191780821918	-29.4246575342466	1	1	20	1	32
15.1232876712329	0	-23.8027397260274	1	1	20	1	32
18.3452054794521	3.22191780821918	-20.5808219178082	1	1	20	1	32
21.8301369863014	6.70684931506849	-17.0958904109589	1	1	20	1	32
25.5780821917808	10.4547945205479	-13.3479452054795	1	1	20	1	32
32.1534246575342	17.0301369863014	-6.77260273972603	1	1	20	1	32
35.1452054794521	20.0219178082192	-3.78082191780822	1	1	20	1	32
38.7287671232877	23.6054794520548	-0.197260273972603	1	1	20	1	32
3.35342465753425	-26.1369863013699	-39.6493150684932	1	1	24	1	40
7.66027397260274	-21.8301369863014	-35.3424657534247	1	1	24	1	40
10.2246575342466	-19.2657534246575	-32.7780821917808	1	1	24	1	40
12.8876712328767	-16.6027397260274	-30.1150684931507	1	1	24	1	40
15.6821917808219	-13.8082191780822	-27.3205479452055	1	1	24	1	40
18.641095890411	-10.8493150684931	-24.3616438356164	1	1	24	1	40
21.5013698630137	-7.98904109589041	-21.5013698630137	1	1	24	1	40
29.4904109589041	0	-13.5123287671233	1	1	24	1	40
38.8931506849315	9.4027397260274	-4.10958904109589	1	1	24	1	40
43.0684931506849	13.5780821917808	0.0657534246575342	1	1	24	1	40
2.82739726027397	NaN	NaN	1	0	24	1	39
6.24657534246575	NaN	NaN	1	0	24	1	39
9.13972602739726	NaN	NaN	1	0	24	1	39
11.7698630136986	NaN	NaN	1	0	24	1	39
17.5232876712329	NaN	NaN	1	0	24	1	39
20.5479452054795	NaN	NaN	1	0	24	1	39
23.7369863013699	NaN	NaN	1	0	24	1	39
29.9835616438356	NaN	NaN	1	0	24	1	39
35.7369863013699	NaN	NaN	1	0	24	1	39
41.9835616438356	NaN	NaN	1	0	24	1	39
48.1643835616438	NaN	NaN	1	0	24	1	39
7.82465753424658	-16.1095890410959	-38.1369863013699	0	1	119	1	10
11.0794520547945	-12.8547945205479	-34.8821917808219	0	1	119	1	10
16.8328767123288	-7.1013698630137	-29.1287671232877	0	1	119	1	10
23.9342465753425	0	-22.027397260274	0	1	119	1	10
26.8931506849315	2.95890410958904	-19.0684931506849	0	1	119	1	10
29.9506849315068	6.01643835616438	-16.0109589041096	0	1	119	1	10
36.5917808219178	12.6575342465753	-9.36986301369863	0	1	119	1	10
42.8383561643836	18.9041095890411	-3.12328767123288	0	1	119	1	10
45.9616438356164	22.027397260274	0	0	1	119	1	10
4.17534246575342	NaN	NaN	0	0	119	1	9
7.2	NaN	NaN	0	0	119	1	9
10.1260273972603	NaN	NaN	0	0	119	1	9
13.0849315068493	NaN	NaN	0	0	119	1	9
19.0684931506849	NaN	NaN	0	0	119	1	9
25.0849315068493	NaN	NaN	0	0	119	1	9
36.3616438356164	NaN	NaN	0	0	119	1	9
46.5534246575342	NaN	NaN	0	0	119	1	9
3.15616438356164	-15.1561643835616	-27.0904109589041	1	1	133	1	18
6.14794520547945	-12.1643835616438	-24.0986301369863	1	1	133	1	18
12.7890410958904	-5.52328767123288	-17.4575342465753	1	1	133	1	18
18.3123287671233	0	-11.9342465753425	1	1	133	1	18
21.3698630136986	3.05753424657534	-8.87671232876712	1	1	133	1	18
24.0657534246575	5.75342465753425	-6.18082191780822	1	1	133	1	18
27.0575342465753	8.74520547945206	-3.18904109589041	1	1	133	1	18
3.15616438356164	NaN	NaN	1	0	133	1	17
6.14794520547945	NaN	NaN	1	0	133	1	17
9.4027397260274	NaN	NaN	1	0	133	1	17
12.6575342465753	NaN	NaN	1	0	133	1	17
18.1808219178082	NaN	NaN	1	0	133	1	17
24.1643835616438	NaN	NaN	1	0	133	1	17
3.32054794520548	-32.5479452054795	-47.5397260273973	1	1	21	1	34
8.84383561643836	-27.0246575342466	-42.0164383561644	1	1	21	1	34
12.2630136986301	-23.6054794520548	-38.5972602739726	1	1	21	1	34
14.7945205479452	-21.0739726027397	-36.0657534246575	1	1	21	1	34
18.8054794520548	-17.0630136986301	-32.0547945205479	1	1	21	1	34
21.2383561643836	-14.6301369863014	-29.6219178082192	1	1	21	1	34
24.2630136986301	-11.6054794520548	-26.5972602739726	1	1	21	1	34
29.6219178082192	-6.24657534246575	-21.2383561643836	1	1	21	1	34
35.8684931506849	0	-14.9917808219178	1	1	21	1	34
39.2547945205479	3.38630136986301	-11.6054794520548	1	1	21	1	34
45.0082191780822	9.13972602739726	-5.85205479452055	1	1	21	1	34
48.1643835616438	12.2958904109589	-2.6958904109589	1	1	21	1	34
3.78082191780822	NaN	NaN	1	0	21	1	33
6.67397260273973	NaN	NaN	1	0	21	1	33
9.73150684931507	NaN	NaN	1	0	21	1	33
13.3479452054795	NaN	NaN	1	0	21	1	33
16.8986301369863	NaN	NaN	1	0	21	1	33
19.4301369863014	NaN	NaN	1	0	21	1	33
21.8958904109589	NaN	NaN	1	0	21	1	33
25.1178082191781	NaN	NaN	1	0	21	1	33
30.9041095890411	NaN	NaN	1	0	21	1	33
37.841095890411	NaN	NaN	1	0	21	1	33
43.5287671232877	NaN	NaN	1	0	21	1	33
48.8547945205479	NaN	NaN	1	0	21	1	33
3.22191780821918	-11.9342465753425	-45.1068493150685	1	1	25	1	42
6.18082191780822	-8.97534246575342	-42.1479452054795	1	1	25	1	42
9.5013698630137	-5.65479452054795	-38.827397260274	1	1	25	1	42
12.1643835616438	-2.99178082191781	-36.1643835616438	1	1	25	1	42
15.1561643835616	0	-33.172602739726	1	1	25	1	42
18.0164383561644	2.86027397260274	-30.3123287671233	1	1	25	1	42
20.3506849315068	5.19452054794521	-27.9780821917808	1	1	25	1	42
24.427397260274	9.27123287671233	-23.9013698630137	1	1	25	1	42
36.1643835616438	21.0082191780822	-12.1643835616438	1	1	25	1	42
41.4575342465753	26.3013698630137	-6.87123287671233	1	1	25	1	42
48.5260273972603	33.3698630136986	0.197260273972603	1	1	25	1	42
3.51780821917808	NaN	NaN	1	0	25	1	41
6.01643835616438	NaN	NaN	1	0	25	1	41
9.5013698630137	NaN	NaN	1	0	25	1	41
12.3287671232877	NaN	NaN	1	0	25	1	41
15.6821917808219	NaN	NaN	1	0	25	1	41
18.3123287671233	NaN	NaN	1	0	25	1	41
21.5342465753425	NaN	NaN	1	0	25	1	41
25.1835616438356	NaN	NaN	1	0	25	1	41
31.8575342465753	NaN	NaN	1	0	25	1	41
37.5452054794521	NaN	NaN	1	0	25	1	41
43.4301369863014	NaN	NaN	1	0	25	1	41
5.78630136986301	NaN	NaN	0	0	30	1	49
9.00821917808219	NaN	NaN	0	0	30	1	49
12.2301369863014	NaN	NaN	0	0	30	1	49
14.9917808219178	NaN	NaN	0	0	30	1	49
23.9342465753425	NaN	NaN	0	0	30	1	49
35.9013698630137	NaN	NaN	0	0	30	1	49
42.3452054794521	NaN	NaN	0	0	30	1	49
47.8684931506849	NaN	NaN	0	0	30	1	49
54.3123287671233	NaN	NaN	0	0	30	1	49
3.15616438356164	-14.958904109589	-51.0246575342466	0	1	30	1	50
6.08219178082192	-12.0328767123288	-48.0986301369863	0	1	30	1	50
9.04109589041096	-9.07397260273973	-45.1397260273973	0	1	30	1	50
12.0657534246575	-6.04931506849315	-42.1150684931507	0	1	30	1	50
15.0575342465753	-3.05753424657534	-39.1232876712329	0	1	30	1	50
21.1068493150685	2.99178082191781	-33.0739726027397	0	1	30	1	50
25.1178082191781	7.0027397260274	-29.0630136986301	0	1	30	1	50
30.5095890410959	12.3945205479452	-23.6712328767123	0	1	30	1	50
42.8712328767123	24.7561643835616	-11.3095890410959	0	1	30	1	50
48	29.8849315068493	-6.18082191780822	0	1	30	1	50
54.1150684931507	36	-0.0657534246575342	0	1	30	1	50
3.84657534246575	-2.07123287671233	-15.1890410958904	1	1	22	2	36
5.91780821917808	0	-13.1178082191781	1	1	22	2	36
8.67945205479452	2.76164383561644	-10.3561643835616	1	1	22	2	36
12.0657534246575	6.14794520547945	-6.96986301369863	1	1	22	2	36
15.1232876712329	9.20547945205479	-3.91232876712329	1	1	22	2	36
18.0493150684932	12.1315068493151	-0.986301369863014	1	1	22	2	36
3.38630136986301	NaN	NaN	1	0	22	2	35
6.67397260273973	NaN	NaN	1	0	22	2	35
12.1643835616438	NaN	NaN	1	0	22	2	35
15.2219178082192	NaN	NaN	1	0	22	2	35
18.7068493150685	NaN	NaN	1	0	22	2	35
21.1397260273973	NaN	NaN	1	0	22	2	35
23.9013698630137	NaN	NaN	1	0	22	2	35
2.89315068493151	-3.45205479452055	-11.3424657534247	1	1	10	2	2
6.34520547945205	0	-7.89041095890411	1	1	10	2	2
10.027397260274	3.68219178082192	-4.20821917808219	1	1	10	2	2
13.1178082191781	6.77260273972603	-1.11780821917808	1	1	10	2	2
13.8082191780822	7.46301369863014	-0.427397260273973	1	1	10	2	2
3.25479452054795	NaN	NaN	1	0	10	2	1
8.38356164383562	NaN	NaN	1	0	10	2	1
13.4465753424658	NaN	NaN	1	0	10	2	1
17.2602739726027	NaN	NaN	1	0	10	2	1
5.98356164383562	-3.12328767123288	-6.37808219178082	0	1	26	2	44
9.10684931506849	0	-3.25479452054795	0	1	26	2	44
11.9013698630137	2.79452054794521	-0.46027397260274	0	1	26	2	44
6.24657534246575	NaN	NaN	0	0	26	2	43
9.10684931506849	NaN	NaN	0	0	26	2	43
12.2301369863014	NaN	NaN	0	0	26	2	43
15.4191780821918	NaN	NaN	0	0	26	2	43
2.92602739726027	-6.27945205479452	-34.3232876712329	0	1	28	2	46
6.34520547945205	-2.86027397260274	-30.9041095890411	0	1	28	2	46
9.20547945205479	0	-28.0438356164384	0	1	28	2	46
12.5917808219178	3.38630136986301	-24.6575342465753	0	1	28	2	46
15.7808219178082	6.57534246575342	-21.4684931506849	0	1	28	2	46
18.641095890411	9.43561643835616	-18.6082191780822	0	1	28	2	46
30.1479452054795	20.9424657534247	-7.1013698630137	0	1	28	2	46
37.0191780821918	27.813698630137	-0.23013698630137	0	1	28	2	46
3.02465753424658	NaN	NaN	0	0	28	2	45
9.36986301369863	NaN	NaN	0	0	28	2	45
13.4794520547945	NaN	NaN	0	0	28	2	45
15.2547945205479	NaN	NaN	0	0	28	2	45
18.4438356164384	NaN	NaN	0	0	28	2	45
21.5342465753425	NaN	NaN	0	0	28	2	45
24.7890410958904	NaN	NaN	0	0	28	2	45
30.5095890410959	NaN	NaN	0	0	28	2	45
36.9534246575342	NaN	NaN	0	0	28	2	45
42.9698630136986	NaN	NaN	0	0	28	2	45
4.76712328767123	-4.01095890410959	-22.3561643835616	1	1	35	2	60
8.77808219178082	0	-18.3452054794521	1	1	35	2	60
12	3.22191780821918	-15.1232876712329	1	1	35	2	60
15.4520547945205	6.67397260273973	-11.6712328767123	1	1	35	2	60
19.0356164383562	10.2575342465753	-8.08767123287671	1	1	35	2	60
21.6	12.8219178082192	-5.52328767123288	1	1	35	2	60
24.5260273972603	15.7479452054795	-2.5972602739726	1	1	35	2	60
3.41917808219178	NaN	NaN	1	0	35	2	59
5.95068493150685	NaN	NaN	1	0	35	2	59
9.17260273972603	NaN	NaN	1	0	35	2	59
11.5068493150685	NaN	NaN	1	0	35	2	59
15.6493150684932	NaN	NaN	1	0	35	2	59
20.3835616438356	NaN	NaN	1	0	35	2	59
25.0191780821918	NaN	NaN	1	0	35	2	59
29.3917808219178	NaN	NaN	1	0	35	2	59
3.18904109589041	-5.91780821917808	-7.4958904109589	1	1	126	2	14
6.11506849315068	-2.99178082191781	-4.56986301369863	1	1	126	2	14
9.10684931506849	0	-1.57808219178082	1	1	126	2	14
3.09041095890411	NaN	NaN	1	0	126	2	13
6.11506849315068	NaN	NaN	1	0	126	2	13
9.10684931506849	NaN	NaN	1	0	126	2	13
12.0657534246575	NaN	NaN	1	0	126	2	13
3.28767123287671	-22.3561643835616	-25.6109589041096	0	1	129	2	16
6.11506849315068	-19.5287671232877	-22.7835616438356	0	1	129	2	16
9.10684931506849	-16.5369863013699	-19.7917808219178	0	1	129	2	16
12.3287671232877	-13.3150684931507	-16.5698630136986	0	1	129	2	16
18.1150684931507	-7.52876712328767	-10.7835616438356	0	1	129	2	16
25.6438356164384	0	-3.25479452054795	0	1	129	2	16
2.79452054794521	NaN	NaN	0	0	129	2	15
6.47671232876712	NaN	NaN	0	0	129	2	15
8.97534246575342	NaN	NaN	0	0	129	2	15
11.7698630136986	NaN	NaN	0	0	129	2	15
18.9369863013699	NaN	NaN	0	0	129	2	15
24.1972602739726	NaN	NaN	0	0	129	2	15
1.84109589041096	-34.158904109589	-42.3780821917808	0	1	136	2	20
4.7013698630137	-31.2986301369863	-39.5178082191781	0	1	136	2	20
7.69315068493151	-28.3068493150685	-36.5260273972603	0	1	136	2	20
10.8821917808219	-25.1178082191781	-33.3369863013699	0	1	136	2	20
18.1479452054795	-17.8520547945205	-26.0712328767123	0	1	136	2	20
23.9671232876712	-12.0328767123288	-20.2520547945205	0	1	136	2	20
36	0	-8.21917808219178	0	1	136	2	20
38.2027397260274	2.2027397260274	-6.01643835616438	0	1	136	2	20
40.7671232876712	4.76712328767123	-3.45205479452055	0	1	136	2	20
44.186301369863	8.18630136986301	-0.0328767123287671	0	1	136	2	20
4.07671232876712	NaN	NaN	0	0	136	2	19
8.15342465753425	NaN	NaN	0	0	136	2	19
11.0465753424658	NaN	NaN	0	0	136	2	19
16.9972602739726	NaN	NaN	0	0	136	2	19
22.6520547945205	NaN	NaN	0	0	136	2	19
29.227397260274	NaN	NaN	0	0	136	2	19
40.0438356164384	NaN	NaN	0	0	136	2	19
46.158904109589	NaN	NaN	0	0	136	2	19
6.21369863013699	-11.2438356164384	-23.7698630136986	1	1	14	2	22
9.17260273972603	-8.28493150684931	-20.8109589041096	1	1	14	2	22
12.0328767123288	-5.42465753424657	-17.9506849315068	1	1	14	2	22
23.441095890411	5.98356164383562	-6.54246575342466	1	1	14	2	22
26.4328767123288	8.97534246575342	-3.55068493150685	1	1	14	2	22
29.7534246575342	12.2958904109589	-0.23013698630137	1	1	14	2	22
8.81095890410959	NaN	NaN	1	0	14	2	21
14.7287671232877	NaN	NaN	1	0	14	2	21
20.7452054794521	NaN	NaN	1	0	14	2	21
27.8794520547945	NaN	NaN	1	0	14	2	21
32.7123287671233	NaN	NaN	1	0	14	2	21
3.84657534246575	-13.2821917808219	-26.4986301369863	1	1	113	2	6
7.75890410958904	-9.36986301369863	-22.586301369863	1	1	113	2	6
11.1780821917808	-5.95068493150685	-19.1671232876712	1	1	113	2	6
20.2849315068493	3.15616438356164	-10.0602739726027	1	1	113	2	6
23.1123287671233	5.98356164383562	-7.23287671232877	1	1	113	2	6
26.3342465753425	9.20547945205479	-4.01095890410959	1	1	113	2	6
29.4904109589041	12.3616438356164	-0.854794520547945	1	1	113	2	6
3.97808219178082	NaN	NaN	1	0	113	2	5
7.16712328767123	NaN	NaN	1	0	113	2	5
10.0931506849315	NaN	NaN	1	0	113	2	5
13.0849315068493	NaN	NaN	1	0	113	2	5
19.1671232876712	NaN	NaN	1	0	113	2	5
24.8876712328767	NaN	NaN	1	0	113	2	5
6.47671232876712	-11.5068493150685	-23.013698630137	1	1	116	2	8
9.23835616438356	-8.74520547945206	-20.2520547945205	1	1	116	2	8
12.6904109589041	-5.29315068493151	-16.8	1	1	116	2	8
17.9835616438356	0	-11.5068493150685	1	1	116	2	8
20.5150684931507	2.53150684931507	-8.97534246575342	1	1	116	2	8
24.8876712328767	6.9041095890411	-4.6027397260274	1	1	116	2	8
27.8794520547945	9.8958904109589	-1.61095890410959	1	1	116	2	8
2.99178082191781	NaN	NaN	1	0	116	2	7
6.08219178082192	NaN	NaN	1	0	116	2	7
8.97534246575342	NaN	NaN	1	0	116	2	7
12.0657534246575	NaN	NaN	1	0	116	2	7
18.641095890411	NaN	NaN	1	0	116	2	7
24.1643835616438	NaN	NaN	1	0	116	2	7
3.32054794520548	-8.87671232876712	-45.6	1	1	12	2	12
7.43013698630137	-4.76712328767123	-41.4904109589041	1	1	12	2	12
12.1972602739726	0	-36.7232876712329	1	1	12	2	12
15.4849315068493	3.28767123287671	-33.4356164383562	1	1	12	2	12
20.613698630137	8.41643835616438	-28.3068493150685	1	1	12	2	12
24.1643835616438	11.9671232876712	-24.7561643835616	1	1	12	2	12
29.9835616438356	17.786301369863	-18.9369863013699	1	1	12	2	12
41.5232876712329	29.3260273972603	-7.3972602739726	1	1	12	2	12
3.64931506849315	NaN	NaN	1	0	12	2	11
5.98356164383562	NaN	NaN	1	0	12	2	11
9.17260273972603	NaN	NaN	1	0	12	2	11
14.9917808219178	NaN	NaN	1	0	12	2	11
17.9835616438356	NaN	NaN	1	0	12	2	11
21.2054794520548	NaN	NaN	1	0	12	2	11
24.1643835616438	NaN	NaN	1	0	12	2	11
30.4109589041096	NaN	NaN	1	0	12	2	11
36.1315068493151	NaN	NaN	1	0	12	2	11
43.9890410958904	NaN	NaN	1	0	12	2	11
15.2547945205479	-6.24657534246575	-34.6849315068493	0	1	17	2	28
21.5013698630137	0	-28.4383561643836	0	1	17	2	28
29.5232876712329	8.02191780821918	-20.4164383561644	0	1	17	2	28
35.7369863013699	14.2356164383562	-14.2027397260274	0	1	17	2	28
41.6547945205479	20.1534246575342	-8.28493150684931	0	1	17	2	28
45.2054794520548	23.7041095890411	-4.73424657534247	0	1	17	2	28
48.1972602739726	26.6958904109589	-1.74246575342466	0	1	17	2	28
49.9397260273973	28.4383561643836	0	0	1	17	2	28
3.32054794520548	NaN	NaN	0	0	17	2	27
6.31232876712329	NaN	NaN	0	0	17	2	27
12.0986301369863	NaN	NaN	0	0	17	2	27
14.5972602739726	NaN	NaN	0	0	17	2	27
17.8191780821918	NaN	NaN	0	0	17	2	27
20.7780821917808	NaN	NaN	0	0	17	2	27
23.7369863013699	NaN	NaN	0	0	17	2	27
30.4109589041096	NaN	NaN	0	0	17	2	27
35.9013698630137	NaN	NaN	0	0	17	2	27
42.3780821917808	NaN	NaN	0	0	17	2	27
48.1315068493151	NaN	NaN	0	0	17	2	27
54.1150684931507	NaN	NaN	0	0	17	2	27
4.01095890410959	-13.3808219178082	-45.8958904109589	1	1	29	2	48
6.93698630136986	-10.4547945205479	-42.9698630136986	1	1	29	2	48
17.3917808219178	0	-32.5150684931507	1	1	29	2	48
20.8109589041096	3.41917808219178	-29.0958904109589	1	1	29	2	48
23.8027397260274	6.41095890410959	-26.1041095890411	1	1	29	2	48
37.5780821917808	20.186301369863	-12.3287671232877	1	1	29	2	48
44.0547945205479	26.6630136986301	-5.85205479452055	1	1	29	2	48
47.5397260273973	30.1479452054795	-2.36712328767123	1	1	29	2	48
49.972602739726	32.5808219178082	0.0657534246575342	1	1	29	2	48
3.22191780821918	NaN	NaN	1	0	29	2	47
5.95068493150685	NaN	NaN	1	0	29	2	47
8.97534246575342	NaN	NaN	1	0	29	2	47
11.9342465753425	NaN	NaN	1	0	29	2	47
15.2547945205479	NaN	NaN	1	0	29	2	47
18.4767123287671	NaN	NaN	1	0	29	2	47
21.4356164383562	NaN	NaN	1	0	29	2	47
24.6575342465753	NaN	NaN	1	0	29	2	47
30.8712328767123	NaN	NaN	1	0	29	2	47
36.3616438356164	NaN	NaN	1	0	29	2	47
43.0356164383562	NaN	NaN	1	0	29	2	47
47.8684931506849	NaN	NaN	1	0	29	2	47
54.772602739726	NaN	NaN	1	0	29	2	47
18.5753424657534	-13.3808219178082	-40.9643835616438	0	1	31	2	52
31.9561643835616	0	-27.5835616438356	0	1	31	2	52
55.1342465753425	23.1780821917808	-4.40547945205479	0	1	31	2	52
3.55068493150685	NaN	NaN	0	0	31	2	51
5.68767123287671	NaN	NaN	0	0	31	2	51
9.13972602739726	NaN	NaN	0	0	31	2	51
11.6712328767123	NaN	NaN	0	0	31	2	51
15.1232876712329	NaN	NaN	0	0	31	2	51
18.5424657534247	NaN	NaN	0	0	31	2	51
20.8109589041096	NaN	NaN	0	0	31	2	51
23.6383561643836	NaN	NaN	0	0	31	2	51
28.9315068493151	NaN	NaN	0	0	31	2	51
35.6054794520548	NaN	NaN	0	0	31	2	51
41.5561643835616	NaN	NaN	0	0	31	2	51
47.6054794520548	NaN	NaN	0	0	31	2	51
53.0958904109589	NaN	NaN	0	0	31	2	51
60.4931506849315	NaN	NaN	0	0	31	2	51
3.61643835616438	-2.56438356164384	-55.0684931506849	1	1	33	2	56
6.18082191780822	0	-52.5041095890411	1	1	33	2	56
8.94246575342466	2.76164383561644	-49.7424657534247	1	1	33	2	56
12.1972602739726	6.01643835616438	-46.4876712328767	1	1	33	2	56
15.3205479452055	9.13972602739726	-43.3643835616438	1	1	33	2	56
18.3123287671233	12.1315068493151	-40.372602739726	1	1	33	2	56
28.7671232876712	22.586301369863	-29.9178082191781	1	1	33	2	56
48.8876712328767	42.7068493150685	-9.7972602739726	1	1	33	2	56
51.6493150684932	45.4684931506849	-7.03561643835616	1	1	33	2	56
55.3972602739726	49.2164383561644	-3.28767123287671	1	1	33	2	56
58.3232876712329	52.1424657534247	-0.361643835616438	1	1	33	2	56
4.53698630136986	NaN	NaN	1	0	33	2	55
8.18630136986301	NaN	NaN	1	0	33	2	55
12.0657534246575	NaN	NaN	1	0	33	2	55
15.5506849315068	NaN	NaN	1	0	33	2	55
18.5753424657534	NaN	NaN	1	0	33	2	55
21.1068493150685	NaN	NaN	1	0	33	2	55
24.7232876712329	NaN	NaN	1	0	33	2	55
30.2465753424658	NaN	NaN	1	0	33	2	55
36.4602739726027	NaN	NaN	1	0	33	2	55
47.7369863013699	NaN	NaN	1	0	33	2	55
54.641095890411	NaN	NaN	1	0	33	2	55
3.25479452054795	NaN	NaN	1	0	11	3	3
6.47671232876712	NaN	NaN	1	0	11	3	3
10.0931506849315	NaN	NaN	1	0	11	3	3
12.9205479452055	NaN	NaN	1	0	11	3	3
15.6493150684932	NaN	NaN	1	0	11	3	3
18.8383561643836	NaN	NaN	1	0	11	3	3
22.158904109589	NaN	NaN	1	0	11	3	3
28.0109589041096	NaN	NaN	1	0	11	3	3
3.12328767123288	-13.972602739726	-33.3698630136986	1	1	11	3	4
6.24657534246575	-10.8493150684931	-30.2465753424658	1	1	11	3	4
9.99452054794521	-7.1013698630137	-26.4986301369863	1	1	11	3	4
13.3808219178082	-3.71506849315068	-23.1123287671233	1	1	11	3	4
17.0958904109589	0	-19.3972602739726	1	1	11	3	4
20.3178082191781	3.22191780821918	-16.1753424657534	1	1	11	3	4
23.572602739726	6.47671232876712	-12.9205479452055	1	1	11	3	4
30.0493150684932	12.9534246575342	-6.44383561643836	1	1	11	3	4
33.2712328767123	16.1753424657534	-3.22191780821918	1	1	11	3	4
36.4931506849315	19.3972602739726	0	1	1	11	3	4
6.50958904109589	NaN	NaN	0	0	15	3	23
9.23835616438356	NaN	NaN	0	0	15	3	23
12.3945205479452	NaN	NaN	0	0	15	3	23
15.813698630137	NaN	NaN	0	0	15	3	23
18.5753424657534	NaN	NaN	0	0	15	3	23
21.2054794520548	NaN	NaN	0	0	15	3	23
24.8876712328767	NaN	NaN	0	0	15	3	23
29.3917808219178	NaN	NaN	0	0	15	3	23
35.8684931506849	NaN	NaN	0	0	15	3	23
3.15616438356164	-9.3041095890411	-39.6493150684932	0	1	15	3	24
5.95068493150685	-6.50958904109589	-36.8547945205479	0	1	15	3	24
9.23835616438356	-3.22191780821918	-33.5671232876712	0	1	15	3	24
12.4602739726027	0	-30.3452054794521	0	1	15	3	24
15.8465753424658	3.38630136986301	-26.958904109589	0	1	15	3	24
19.0684931506849	6.60821917808219	-23.7369863013699	0	1	15	3	24
26.2356164383562	13.7753424657534	-16.5698630136986	0	1	15	3	24
30.1808219178082	17.7205479452055	-12.6246575342466	0	1	15	3	24
33.172602739726	20.7123287671233	-9.63287671232877	0	1	15	3	24
36.2958904109589	23.8356164383562	-6.50958904109589	0	1	15	3	24
3.61643835616438	-11.7369863013699	-25.1835616438356	1	1	16	3	26
6.34520547945205	-9.00821917808219	-22.4547945205479	1	1	16	3	26
9.33698630136986	-6.01643835616438	-19.4630136986301	1	1	16	3	26
12.3287671232877	-3.02465753424658	-16.4712328767123	1	1	16	3	26
15.3534246575342	0	-13.4465753424658	1	1	16	3	26
19.2	3.84657534246575	-9.6	1	1	16	3	26
22.158904109589	6.80547945205479	-6.64109589041096	1	1	16	3	26
23.6383561643836	8.28493150684931	-5.16164383561644	1	1	16	3	26
26.5315068493151	11.1780821917808	-2.26849315068493	1	1	16	3	26
28.8657534246575	13.5123287671233	0.0657534246575342	1	1	16	3	26
3.35342465753425	NaN	NaN	1	0	16	3	25
6.14794520547945	NaN	NaN	1	0	16	3	25
9.4027397260274	NaN	NaN	1	0	16	3	25
12.2630136986301	NaN	NaN	1	0	16	3	25
15.1232876712329	NaN	NaN	1	0	16	3	25
18.3452054794521	NaN	NaN	1	0	16	3	25
21.4684931506849	NaN	NaN	1	0	16	3	25
27.0575342465753	NaN	NaN	1	0	16	3	25
32.186301369863	NaN	NaN	1	0	16	3	25
3.55068493150685	NaN	NaN	1	0	18	3	29
6.21369863013699	NaN	NaN	1	0	18	3	29
9.4027397260274	NaN	NaN	1	0	18	3	29
12.2958904109589	NaN	NaN	1	0	18	3	29
15.3534246575342	NaN	NaN	1	0	18	3	29
18.7397260273973	NaN	NaN	1	0	18	3	29
21.4027397260274	NaN	NaN	1	0	18	3	29
24.2958904109589	NaN	NaN	1	0	18	3	29
30.3123287671233	NaN	NaN	1	0	18	3	29
36.2958904109589	NaN	NaN	1	0	18	3	29
3.87945205479452	-14.6630136986301	-28.9972602739726	1	1	18	3	30
6.60821917808219	-11.9342465753425	-26.2684931506849	1	1	18	3	30
9.20547945205479	-9.33698630136986	-23.6712328767123	1	1	18	3	30
12.1972602739726	-6.34520547945205	-20.6794520547945	1	1	18	3	30
15.4191780821918	-3.12328767123288	-17.4575342465753	1	1	18	3	30
18.5424657534247	0	-14.3342465753425	1	1	18	3	30
21.7972602739726	3.25479452054795	-11.0794520547945	1	1	18	3	30
24.0328767123288	5.49041095890411	-8.84383561643836	1	1	18	3	30
27.6164383561644	9.07397260273973	-5.26027397260274	1	1	18	3	30
30.4767123287671	11.9342465753425	-2.4	1	1	18	3	30
33.0082191780822	14.4657534246575	0.131506849315068	1	1	18	3	30
3.91232876712329	-12.1643835616438	-41.1945205479452	1	1	23	3	38
6.18082191780822	-9.8958904109589	-38.9260273972603	1	1	23	3	38
10.0931506849315	-5.98356164383562	-35.013698630137	1	1	23	3	38
13.3150684931507	-2.76164383561644	-31.7917808219178	1	1	23	3	38
18.213698630137	2.13698630136986	-26.8931506849315	1	1	23	3	38
25.4465753424658	9.36986301369863	-19.6602739726027	1	1	23	3	38
31.4630136986301	15.386301369863	-13.6438356164384	1	1	23	3	38
37.9068493150685	21.8301369863014	-7.2	1	1	23	3	38
40.8986301369863	24.8219178082192	-4.20821917808219	1	1	23	3	38
44.8438356164384	28.7671232876712	-0.263013698630137	1	1	23	3	38
2.92602739726027	NaN	NaN	1	0	23	3	37
6.18082191780822	NaN	NaN	1	0	23	3	37
12.1315068493151	NaN	NaN	1	0	23	3	37
15.6164383561644	NaN	NaN	1	0	23	3	37
18.5753424657534	NaN	NaN	1	0	23	3	37
24.7561643835616	NaN	NaN	1	0	23	3	37
30.7397260273973	NaN	NaN	1	0	23	3	37
42.3123287671233	NaN	NaN	1	0	23	3	37
48.2630136986301	NaN	NaN	1	0	23	3	37
6.01643835616438	-12.1643835616438	-33.5342465753425	0	1	34	3	58
9.83013698630137	-8.35068493150685	-29.7205479452055	0	1	34	3	58
14.8931506849315	-3.28767123287671	-24.6575342465753	0	1	34	3	58
18.1808219178082	0	-21.3698630136986	0	1	34	3	58
21.2054794520548	3.02465753424658	-18.3452054794521	0	1	34	3	58
26.6301369863014	8.44931506849315	-12.9205479452055	0	1	34	3	58
33.6657534246575	15.4849315068493	-5.88493150684931	0	1	34	3	58
36.6246575342466	18.4438356164384	-2.92602739726027	0	1	34	3	58
39.4191780821918	21.2383561643836	-0.131506849315068	0	1	34	3	58
6.24657534246575	NaN	NaN	0	0	34	3	57
9.00821917808219	NaN	NaN	0	0	34	3	57
12.1643835616438	NaN	NaN	0	0	34	3	57
14.8931506849315	NaN	NaN	0	0	34	3	57
17.9835616438356	NaN	NaN	0	0	34	3	57
21.172602739726	NaN	NaN	0	0	34	3	57
24	NaN	NaN	0	0	34	3	57
26.8602739726027	NaN	NaN	0	0	34	3	57
33.172602739726	NaN	NaN	0	0	34	3	57
39.1890410958904	NaN	NaN	0	0	34	3	57
45.3369863013699	NaN	NaN	0	0	34	3	57
6.24657534246575	-6.96986301369863	-40.6356164383562	0	1	36	3	62
9.04109589041096	-4.17534246575342	-37.841095890411	0	1	36	3	62
13.2164383561644	0	-33.6657534246575	0	1	36	3	62
15.5178082191781	2.3013698630137	-31.3643835616438	0	1	36	3	62
18.2794520547945	5.06301369863014	-28.6027397260274	0	1	36	3	62
24.5917808219178	11.3753424657534	-22.2904109589041	0	1	36	3	62
30.7068493150685	17.4904109589041	-16.1753424657534	0	1	36	3	62
40.372602739726	27.1561643835616	-6.50958904109589	0	1	36	3	62
42.213698630137	28.9972602739726	-4.66849315068493	0	1	36	3	62
45.6657534246575	32.4493150684931	-1.21643835616438	0	1	36	3	62
46.9808219178082	33.7643835616438	0.0986301369863014	0	1	36	3	62
5.98356164383562	NaN	NaN	0	0	36	3	61
8.51506849315068	NaN	NaN	0	0	36	3	61
12.2301369863014	NaN	NaN	0	0	36	3	61
14.5643835616438	NaN	NaN	0	0	36	3	61
17.6876712328767	NaN	NaN	0	0	36	3	61
20.9424657534247	NaN	NaN	0	0	36	3	61
23.8027397260274	NaN	NaN	0	0	36	3	61
30.1808219178082	NaN	NaN	0	0	36	3	61
36.3287671232877	NaN	NaN	0	0	36	3	61
42.1479452054795	NaN	NaN	0	0	36	3	61
48.8219178082192	NaN	NaN	0	0	36	3	61
3.02465753424658	NaN	NaN	0	0	32	3	53
5.98356164383562	NaN	NaN	0	0	32	3	53
9.66575342465753	NaN	NaN	0	0	32	3	53
12.4602739726027	NaN	NaN	0	0	32	3	53
15.1890410958904	NaN	NaN	0	0	32	3	53
18.9041095890411	NaN	NaN	0	0	32	3	53
21.8301369863014	NaN	NaN	0	0	32	3	53
24.2958904109589	NaN	NaN	0	0	32	3	53
30.2794520547945	NaN	NaN	0	0	32	3	53
2.95890410958904	-21.2383561643836	-26.0383561643836	0	1	32	3	54
6.24657534246575	-17.9506849315068	-22.7506849315069	0	1	32	3	54
12.6246575342466	-11.572602739726	-16.372602739726	0	1	32	3	54
15.6493150684932	-8.54794520547945	-13.3479452054795	0	1	32	3	54
24.1972602739726	0	-4.8	0	1	32	3	54
25.8082191780822	1.61095890410959	-3.18904109589041	0	1	32	3	54
28.4054794520548	4.20821917808219	-0.591780821917808	0	1	32	3	54
