# Supplementary material for: Serum APOC1 levels are decreased in young autoantibody positive children who rapidly progress to type 1 diabetes
Source: Sci Rep. 2023 Sep 24;13:15941. doi: 10.1038/s41598-023-43039-4 (PMC10518308; doi:10.1038/s41598-023-43039-4)
Supplement: Supplementary file 2 — Supplementary Information 2. [file 41598_2023_43039_MOESM2_ESM.zip › preprocessed_data_Hirvonen_et_al_2022/preprocessed_data/validation/Y-combine.txt]

A1BG_SGLSTGWTQLSK	A1BG_ATWSGAVLAGR	IGHM_YAATSQVLLPSK	IGHM_QVGSGVTTDQVQAEAK	CRISP3_YEDLYSNCK	CD5L_EATLQDCPSGPWGK	CD5L_IWLDNVR	APOA4_LGEVNTYAGDLQK	APOA4_ISASAEELR	APOA4_LAPLAEDVR	IGJ_SSEDPNEDIVER	IGJ_FVYHLSDLCK	APOC1_EFGNTLEDK	APOC1_EWFSETFQK	IGFBP2_LEGEACGVYTPR	IGFBP2_LIQGAPTIR	LPA_GTYSTTVTGR	LPA_NPDAVAAPYCYTR	TF_EDPQTFYYAVAVVK	TF_DGAGDVAFVK	F12_CLEVEGHR	F12_NGPLSCGQR	GC_HLSLLTTLSNR	GC_VLEPTLK
0.40116	0.59884	0.57171	0.14474	0.0078234	0.027993	0.21665	0.40557	0.89551	1.1837	0.048068	0.065511	0.48696	0.20356	0.0036108	0.0068217	0.062291	0.042754	1.8188	10.217	0.038678	0.065238	0.47732	3.1364
0.38907	0.61093	0.95217	0.22039	0.011081	0.040919	0.30825	0.37189	0.84177	1.0344	0.07309	0.095725	0.68023	0.31595	0.0044522	0.0095098	0.087861	0.058021	2.0727	10.666	0.044961	0.083676	0.34129	2.528
0.43024	0.56976	1.0349	0.27159	0.0095111	0.049317	0.33845	0.31401	0.69539	0.8289	0.081471	0.10411	0.44348	0.19142	0.0038715	0.0070025	0.077734	0.048701	1.8702	11.262	0.060994	0.074046	0.49799	3.018
0.42621	0.57379	1.2199	0.30606	0.010807	0.05883	0.40671	0.30791	0.6649	0.83647	0.091055	0.11567	0.5927	0.22037	0.0045105	0.0089542	0.041225	0.028508	2.5917	13.536	0.047636	0.070451	0.46852	2.909
0.4127	0.5873	1.1443	0.30619	0.012611	0.058648	0.35594	0.30493	0.72634	0.81591	0.10128	0.11896	0.63747	0.30849	0.0028922	0.0047049	0.03817	0.022125	2.3643	10.989	0.05431	0.079092	0.34237	2.3446
0.41759	0.58241	1.1026	0.28904	0.0095672	0.051482	0.36948	0.23749	0.56452	0.65737	0.098448	0.11958	0.77163	0.3487	0.004103	0.0077001	0.055401	0.037569	2.0767	10.252	0.042582	0.061132	0.35864	2.4798
0.41511	0.58489	1.7392	0.40433	0.013665	0.07747	0.54343	0.30834	0.65226	0.84047	0.11541	0.16616	0.75393	0.30475	0.0042908	0.0079592	0.03269	0.023425	1.9482	11.252	0.057945	0.079185	0.46644	2.8956
0.40673	0.59327	1.0028	0.28009	0.012508	0.054195	0.38312	0.20635	0.44444	0.57047	0.090952	0.11283	0.43087	0.19232	0.00457	0.0079243	0.025407	0.017818	1.8877	9.3881	0.02978	0.051196	0.42254	2.4876
0.42619	0.57381	1.2576	0.32557	0.011028	0.05402	0.40913	0.29471	0.64671	0.7825	0.095369	0.12816	0.69839	0.32809	0.0030692	0.0076741	0.052683	0.036134	1.654	9.9438	0.05787	0.072215	0.36521	2.5135
0.38726	0.61274	1.4151	0.38092	0.014216	0.077295	0.48783	0.33407	0.807	0.85526	0.13125	0.14466	0.51748	0.24072	0.0079192	0.014965	0.027129	0.020026	2.3041	11.966	0.046318	0.073273	0.43318	2.5017
0.4011	0.5989	1.914	0.37815	0.012361	0.077027	0.56865	0.38668	0.773	1.078	0.13529	0.20018	0.94066	0.453	0.0057376	0.01534	0.03966	0.02773	2.1896	14.093	0.052593	0.089862	0.56795	3.3718
0.41068	0.58932	2.1216	0.65943	0.011825	0.096777	0.73541	0.37153	0.87349	1.0326	0.2017	0.24276	0.61781	0.29446	0.0066622	0.011313	0.030934	0.021307	2.1821	11.655	0.075558	0.095235	0.55878	3.9754
0.39769	0.60231	1.8356	0.49927	0.011778	0.08478	0.56146	0.3025	0.76962	0.83817	0.15651	0.16748	0.51631	0.23336	0.0044628	0.0085375	0.059987	0.034512	2.0745	10.7	0.05618	0.079835	0.44152	2.764
0.39612	0.60388	1.863	0.58933	0.012611	0.089608	0.66253	0.24829	0.58443	0.65524	0.21334	0.22405	0.33764	0.11614	0.0054451	0.0084228	0.061286	0.037735	2.2029	10.435	0.058375	0.084891	0.4015	2.8281
0.40414	0.59586	1.8328	0.45941	0.012772	0.072289	0.60233	0.33981	0.72627	0.94887	0.14966	0.21218	0.77058	0.33926	0.0049945	0.0097164	0.030687	0.023322	1.6656	10.112	0.052489	0.073234	0.4853	2.9025
0.41057	0.58943	1.7955	0.53335	0.012328	0.10283	0.69193	0.25876	0.56435	0.67255	0.17245	0.20864	0.33833	0.10919	0.0045851	0.0077695	0.049038	0.02833	2.1189	10.097	0.04624	0.082958	0.44955	2.6617
0.44142	0.55858	2.1443	0.52095	0.013892	0.091586	0.66674	0.23801	0.49137	0.65712	0.14992	0.21025	0.82227	0.39636	0.0040178	0.007724	0.052478	0.033769	1.7382	10.312	0.052987	0.071594	0.51691	2.9109
0.42841	0.57159	1.645	0.4875	0.011575	0.082281	0.59502	0.20727	0.47944	0.57872	0.14424	0.19929	0.43346	0.18307	0.0034765	0.0063502	0.055647	0.035279	1.7167	9.0313	0.059197	0.072095	0.4134	2.8537
0.40998	0.59002	0.54722	0.16194	0.011181	0.022482	0.15753	0.43894	1.2063	1.0834	0.054175	0.051276	0.41551	0.1971	0.0044936	0.0099443	0.0019962	0.00074097	1.6815	8.4743	0.033492	0.035782	0.30146	2.2276
0.45226	0.54774	0.81879	0.26854	0.011696	0.037497	0.2512	0.3254	0.9426	0.92679	0.078811	0.080873	0.38257	0.12159	0.0045223	0.011237	0.021622	0.012374	1.7978	10.245	0.0397	0.043971	0.40028	3.32
0.40091	0.59909	0.80563	0.26303	0.013244	0.040398	0.22557	0.35695	0.91188	0.98232	0.077876	0.074602	0.5547	0.25197	0.0037674	0.0064511	0.037816	0.024815	1.8462	9.1274	0.040852	0.043219	0.36275	2.627
0.40753	0.59247	0.85572	0.28157	0.013739	0.036957	0.25442	0.28899	0.73236	0.72867	0.080212	0.077731	0.48475	0.21403	0.0036995	0.004581	0.040331	0.026331	1.9567	9.525	0.037209	0.036854	0.4159	2.582
0.42772	0.57228	1.0687	0.3276	0.012194	0.051098	0.32568	0.19389	0.49587	0.50389	0.10254	0.099587	0.71679	0.2468	0.004346	0.0079145	0.043052	0.031781	1.6715	9.5845	0.029569	0.040734	0.41204	3.1167
0.37376	0.62624	1.3788	0.38507	0.017552	0.057448	0.39184	0.27399	0.69793	0.75326	0.118	0.11576	0.80044	0.33408	0.005054	0.0084344	0.025742	0.017029	1.6574	9.5027	0.036434	0.043799	0.38656	3.2881
0.35128	0.64872	1.173	0.46006	0.013293	0.067573	0.3882	0.10536	0.28456	0.27198	0.22196	0.18459	0.17902	0.054246	0.0036313	0.0053587	0.047954	0.041136	1.6272	7.4688	0.027383	0.033977	0.23543	2.8655
0.44103	0.55897	1.4678	0.41474	0.011873	0.069092	0.44437	0.15337	0.32792	0.40903	0.11312	0.14785	0.36796	0.12401	0.0031011	0.0065903	0.038007	0.034439	1.2369	7.8752	0.023533	0.031419	0.40119	2.6314
0.3692	0.6308	1.0766	0.31827	0.014167	0.050254	0.32461	0.15054	0.38648	0.39861	0.11486	0.093753	0.41774	0.16477	0.0028686	0.0043588	0.029849	0.021886	1.386	7.2491	0.021654	0.032151	0.28787	2.2336
0.40845	0.59155	1.391	0.48762	0.013698	0.067634	0.40875	0.15686	0.42965	0.39868	0.15843	0.12767	0.38886	0.15701	0.0037784	0.0056445	0.054452	0.034927	1.4038	7.034	0.03251	0.037934	0.28885	2.1862
0.4031	0.5969	1.0619	0.30063	0.010672	0.046298	0.28753	0.7281	1.9309	1.7605	0.11563	0.10603	0.32558	0.14425	0.0062017	0.011711	0.027166	0.017762	2.4345	11.594	0.067973	0.074202	0.33917	2.6615
0.41776	0.58224	1.12	0.33395	0.012246	0.047943	0.30219	0.57855	1.6145	1.5743	0.10006	0.092723	0.65855	0.31493	0.0062735	0.0118	0.030983	0.021013	2.689	12.799	0.068519	0.075723	0.31647	2.5737
0.40324	0.59676	1.156	0.38709	0.0076009	0.060104	0.35185	0.44198	1.1033	1.1457	0.13444	0.11156	0.49973	0.21018	0.0055923	0.0077198	0.034849	0.028091	1.8871	8.9984	0.060866	0.069255	0.31757	2.5392
0.3839	0.6161	0.51292	0.24077	0.0051498	0.033557	0.21285	0.35568	0.86621	0.86781	0.079052	0.057031	0.48459	0.16988	0.0052488	0.0061728	0.028882	0.019716	1.4485	7.4514	0.056329	0.055744	0.4067	2.5508
0.40592	0.59408	1.2715	0.38229	0.011286	0.060615	0.40248	0.38568	1.0247	1.0439	0.10004	0.11114	0.65866	0.21625	0.0037017	0.0078751	0.012923	0.011745	2.266	13.072	0.058406	0.087549	0.38361	3.2649
0.38442	0.61558	1.0943	0.30072	0.010197	0.049471	0.32496	0.2743	0.65806	0.71296	0.085559	0.084988	0.77352	0.34885	0.0041857	0.0063216	0.034368	0.025432	2.7551	13.213	0.054706	0.068832	0.34489	2.4693
0.39868	0.60132	1.0234	0.31771	0.010212	0.047941	0.27506	0.38055	0.98887	0.96852	0.091244	0.081951	0.9302	0.46013	0.0041382	0.006455	0.014227	0.0085521	2.5795	12.447	0.079632	0.077969	0.32108	2.3186
0.4339	0.5661	1.123	0.38312	0.0091951	0.054639	0.34994	0.37182	1.0348	0.91633	0.10804	0.090704	0.67646	0.27296	0.0061774	0.0092455	0.032367	0.020895	2.6594	12.172	0.073417	0.078016	0.36849	2.5799
0.39778	0.60222	1.0956	0.33492	0.0085702	0.046861	0.30579	0.35251	0.91319	0.89461	0.099524	0.085579	0.75365	0.37156	0.0040459	0.0047477	0.013803	0.01134	2.3589	10.893	0.069875	0.068531	0.29431	2.4508
0.37033	0.62967	0.95597	0.26643	0.0084688	0.04181	0.26936	0.33897	0.93047	0.93661	0.089273	0.077622	0.89032	0.42942	0.0046002	0.005238	0.023815	0.018206	2.2609	11.989	0.05487	0.073939	0.30089	2.579
0.3929	0.6071	1.094	0.42632	0.005229	0.064034	0.37944	0.2053	0.49828	0.48209	0.18688	0.15518	0.34773	0.13324	0.0040887	0.0046107	0.015422	0.01185	1.5529	7.8829	0.057883	0.055995	0.28853	2.1865
0.40245	0.59755	1.1423	0.30081	0.010564	0.047079	0.2673	0.30295	0.69107	0.79844	0.09072	0.08913	0.70946	0.32226	0.0085428	0.017202	0.039441	0.027248	1.8455	9.0572	0.061262	0.070666	0.40128	2.6939
0.37082	0.62918	0.9395	0.29511	0.013234	0.042252	0.28289	0.33803	0.76817	0.89017	0.099385	0.083603	0.75789	0.33452	0.0055724	0.011627	0.073645	0.056359	1.8035	9.5495	0.057817	0.083867	0.35967	3.1341
0.37572	0.62428	1.8619	0.56752	0.010039	0.076112	0.47456	0.27874	0.61627	0.73545	0.21501	0.21254	0.5632	0.19509	0.0037053	0.0054303	0.04123	0.029073	2.2603	10.993	0.058814	0.09089	0.44625	3.0691
0.39937	0.60063	2.0974	0.63664	0.011286	NaN	0.58019	0.3282	0.85187	0.90065	0.19415	0.18712	0.28538	0.10831	0.002902	0.0044314	0.066466	0.055787	2.1963	11.445	0.052561	0.072071	0.30413	3.0394
0.40445	0.59555	2.2916	0.65624	0.015279	0.098399	0.57074	0.26195	0.63201	0.66267	0.23783	0.21011	0.6355	0.26729	0.0038049	0.0078569	0.063242	0.040858	2.1173	10.196	0.069276	0.083901	0.4243	2.9463
0.37567	0.62433	2.5489	0.74163	0.013619	0.088235	0.57374	0.38304	0.93008	0.94068	0.25564	0.24231	0.56817	0.26095	0.0040149	0.0061751	0.019047	0.013526	1.9587	6.9664	0.055487	0.066351	0.27867	2.2925
0.38976	0.61024	2.2247	0.53967	0.015297	0.090254	0.56727	0.32418	0.71889	0.79104	0.16912	0.18324	0.64276	0.28046	0.0027045	0.0049898	0.054265	0.042519	2.4361	11.57	0.048644	0.071896	0.39122	2.8785
0.40116	0.59884	2.3595	0.66427	0.017993	0.088982	0.56236	0.46535	1.2003	1.1396	0.23319	0.20798	0.54651	0.253	0.0054227	0.0085673	0.035476	0.021483	2.427	12.16	0.063063	0.076856	0.35897	3.0665
0.39527	0.60473	2.3618	0.70189	0.013989	0.096736	0.61255	0.36633	0.97941	0.958	0.21014	0.20135	0.73075	0.33827	0.0037534	0.0061893	0.064006	0.039809	2.4671	11.539	0.062957	0.074314	0.34276	2.7749
0.40821	0.59179	1.6383	0.43443	0.0078042	0.056369	0.37293	0.44129	1.184	1.2324	0.11658	0.11024	0.49475	0.22835	0.0058863	0.013628	0.071726	0.042217	1.9408	9.7022	0.066868	0.07366	0.49521	3.7472
0.43842	0.56158	1.5576	0.42831	0.0077729	0.057079	0.39439	0.39753	1.0306	1.1119	0.11094	0.11444	0.63206	0.3256	0.0066535	0.014228	0.047975	0.042958	2.3258	10.619	0.059157	0.059705	0.46065	3.4881
0.3876	0.6124	1.9713	0.52113	0.011332	0.080696	0.45436	0.35374	0.93277	0.95168	0.16091	0.14689	0.77985	0.36327	0.0057891	0.014074	0.24086	0.16553	2.1333	10.354	0.05654	0.071315	0.51609	3.7441
0.38549	0.61451	2.2102	0.5342	0.011625	0.080391	0.53563	0.28283	0.72448	0.79881	0.15378	0.17048	0.81902	0.35925	0.0029432	0.0083071	0.19801	0.12739	1.9388	12.625	0.055974	0.081829	0.45545	3.9575
0.37043	0.62957	1.8763	0.44675	0.0093012	0.063784	0.41905	0.27368	0.66372	0.68624	0.13588	0.12315	0.8952	0.49763	0.0031628	0.0053432	0.19715	0.13999	2.4831	11.733	0.055381	0.075146	0.43419	3.2834
0.38774	0.61226	2.1964	0.58476	0.0076092	0.086034	0.48952	0.21299	0.48259	0.5252	0.1531	0.15067	0.74355	0.33025	0.0025117	0.0033284	0.17641	0.12183	2.0714	9.5487	0.059717	0.06846	0.4498	3.2766
0.37767	0.62233	2.4023	0.6264	0.010536	0.09354	0.62627	0.26147	0.57914	0.61933	0.24841	0.23702	0.61243	0.2807	0.0037355	0.0058913	0.17628	0.12573	2.0475	10.349	0.049054	0.070419	0.42285	3.3118
0.39604	0.60396	2.0903	0.62189	0.0092575	0.079166	0.51058	0.20698	0.52581	0.50952	0.20336	0.17799	0.78886	0.38258	0.0032682	0.0056124	0.20542	0.14079	2.1864	10.049	0.057839	0.068623	0.39748	3.0143
0.40824	0.59176	0.90908	0.26219	0.016255	0.039426	0.25057	0.57718	1.4474	1.4772	0.11789	0.10853	0.60368	0.29976	0.0047672	0.0089358	0.034917	0.027265	1.6834	8.9772	0.01768	0.022597	0.35348	2.7611
0.39607	0.60393	1.6366	0.39747	0.02569	0.065573	0.41003	0.50057	1.262	1.4023	0.17702	0.17308	0.78912	0.3038	0.0072102	0.012354	0.019913	0.014192	2.0316	10.732	0.01718	0.025942	0.35125	2.8267
0.36903	0.63097	1.3982	0.43013	0.020927	0.067763	0.4521	0.51189	1.123	1.2355	0.1693	0.15299	0.79293	0.34575	0.0040918	0.0085113	0.11143	0.086989	1.8506	8.7377	0.017651	0.025101	0.28188	2.6305
0.39634	0.60366	1.6704	0.51094	0.016859	0.071831	0.45481	0.40091	0.9715	1.0203	0.18956	0.18118	0.77772	0.35891	0.0044259	0.0056304	0.088288	0.063799	1.9505	9.1979	0.024106	0.026014	0.38822	2.7103
0.40735	0.59265	1.8133	0.54487	0.017408	0.088939	0.50621	0.30816	0.81417	0.82622	0.2035	0.18523	0.41091	0.16427	0.0043937	0.0083714	0.13067	0.090802	2.3199	11.333	0.022197	0.025496	0.34615	2.5312
0.3911	0.6089	1.8597	0.44994	0.016665	0.076432	0.46529	0.35734	0.86522	0.96416	0.18955	0.17644	0.69485	0.28887	0.0030934	0.0054128	0.15061	0.11135	2.1282	11.306	0.018716	0.026526	0.35086	3.0186
0.3927	0.6073	1.702	0.46556	0.015595	0.071943	0.42005	0.25984	0.64913	0.67066	0.19165	0.18021	0.7776	0.31088	0.0023271	0.0043261	0.17228	0.11603	1.9683	9.0731	0.021076	0.023146	0.40385	2.3596
0.40407	0.59593	0.83176	0.23058	0.008849	0.031808	0.18025	0.37965	0.97923	0.99526	0.063435	0.055333	0.60815	0.32021	0.0053628	0.012271	0.0027581	0.0024376	1.638	8.4607	0.053006	0.064512	0.3506	2.5953
0.39017	0.60983	0.48651	0.14635	0.0098011	0.020584	0.14116	0.39572	0.94578	1.0344	0.040424	0.036842	0.43199	0.16238	0.0093206	0.01899	0.0018007	0.0010051	2.173	11.29	0.047997	0.068977	0.31824	2.611
0.39404	0.60596	0.56744	0.17485	0.0084466	0.022785	0.13863	0.29922	0.8033	0.78656	0.050725	0.042201	0.71651	0.33981	0.0081588	0.016828	0.01591	0.010126	1.697	8.3147	0.055325	0.065642	0.39047	2.9054
0.38514	0.61486	0.62173	0.16421	0.011846	0.02277	0.151	0.21801	0.54334	0.60875	0.045607	0.045286	0.87174	0.48185	0.004357	0.0093703	0.024102	0.017666	2.5681	13.155	0.051736	0.077161	0.36422	2.9712
0.4054	0.5946	0.93027	0.30208	0.0090695	0.035882	0.23032	0.26701	0.6804	0.70726	0.092888	0.094704	0.30928	0.11798	0.0044927	0.0074671	0.010811	0.0066372	1.9249	9.8496	0.058955	0.071445	0.42851	3.2017
0.3934	0.6066	0.84081	0.21259	0.012378	0.031062	0.20105	0.28192	0.68664	0.74126	0.064153	0.06397	0.85586	0.43489	0.002082	0.0049354	0.012543	0.0078992	2.3462	11.691	0.057853	0.074038	0.42051	3.0707
0.39923	0.60077	0.832	0.33802	0.0099438	0.039995	0.27991	0.45622	1.1065	1.2237	0.0714	0.069767	0.45242	0.30591	0.0053985	0.0072539	0.093359	0.050412	2.964	9.0566	0.036177	0.042922	0.39906	2.0323
0.37551	0.62449	1.2114	0.42716	0.010129	0.048798	0.36915	0.43465	1.0479	1.1599	0.10827	0.10234	0.42656	0.22043	0.0048825	0.0080158	0.094712	0.06591	3.2872	11.193	0.038025	0.042057	0.36852	2.4998
0.3809	0.6191	1.399	0.60988	0.011018	0.079303	0.56515	0.37324	1.0104	0.97089	0.17646	0.15837	0.36543	0.16402	0.0034654	0.0051146	0.12219	0.067676	2.0719	7.6234	0.035098	0.041352	0.3777	2.2213
0.41728	0.58272	1.6075	0.63575	0.013546	0.072097	0.5653	0.30658	0.83839	0.68706	0.18115	0.17773	0.65063	0.45238	0.0031584	0.0033274	0.1773	0.094103	3.6445	9.0342	0.041464	0.042904	0.38846	2.1541
0.39827	0.60173	1.2212	0.54561	0.013489	0.063016	0.40554	0.24394	0.66936	0.58632	0.18946	0.13666	0.89202	0.48704	0.0029155	0.0024126	0.16974	0.10543	3.2054	8.7265	0.033042	0.036072	0.37864	1.8087
0.39423	0.60577	1.4908	0.5513	0.012952	0.063855	0.46552	0.20663	0.4922	0.48836	0.21946	0.21051	0.47615	0.22592	0.0029621	0.0070802	0.11277	0.065079	2.3652	10.663	0.02934	0.032696	0.35823	2.201
0.39679	0.60321	1.0882	0.46228	0.0163	0.053417	0.34258	0.28216	0.73842	0.63414	0.17362	0.12751	0.81916	0.35489	0.0030906	0.0028086	0.10787	0.061717	2.5699	8.3076	0.027855	0.033102	0.36608	2.0875
0.36458	0.63542	1.124	0.39048	0.01183	0.052816	0.41862	0.28898	0.59454	0.66685	0.15384	0.16019	0.77545	0.5585	0.0031313	0.0048849	0.12222	0.069514	2.7874	9.4427	0.028669	0.039959	0.3502	1.7531
0.38925	0.61075	1.3006	0.39067	0.013745	0.049778	0.36739	0.38234	0.75662	0.89405	0.12188	0.11615	0.85824	0.67265	0.0037428	0.0043798	0.08871	0.056317	3.4724	10.4	0.038236	0.036033	0.36655	2.0992
0.39685	0.60315	1.1913	0.49671	0.018058	0.057769	0.43272	0.27741	0.6562	0.74711	0.16129	0.14725	0.7439	0.48955	0.0031884	0.0032792	0.14351	0.08757	2.7938	10.761	0.028403	0.034698	0.33922	1.735
0.35495	0.64505	1.0869	0.41985	0.013507	0.052037	0.33872	0.2694	0.62965	0.63101	0.12833	0.10902	0.73106	0.32086	0.0027688	0.0028037	0.15099	0.090402	2.52	9.9019	0.026166	0.03341	0.28991	2.3075
0.36882	0.63118	1.1845	0.5493	0.017969	0.0614	0.4558	0.1274	0.30441	0.27098	0.22201	0.16907	0.30992	0.15798	0.0041732	0.0044082	0.099466	0.050974	3.1765	8.9237	0.029982	0.037931	0.35263	2.2784
0.37894	0.62106	0.71304	0.29859	0.015524	0.030789	0.20381	0.43954	1.3311	1.2274	0.086434	0.082073	0.45616	0.24208	0.0061637	0.014516	0.0048221	0.0033709	2.4557	9.0856	0.07963	0.086112	0.34791	2.2697
0.39281	0.60719	0.687	0.24434	0.015317	0.031987	0.22178	0.26411	0.67284	0.61707	0.07652	0.069044	0.92331	0.67465	0.0049971	0.0095828	0.022127	0.011828	2.4152	8.7485	0.067098	0.069523	0.36557	2.437
0.36708	0.63292	0.6854	0.22556	0.016699	0.031782	0.23193	0.25678	0.58659	0.66867	0.078667	0.078852	1.153	0.78952	0.0055092	0.011734	0.019077	0.014829	2.972	11.406	0.060752	0.077199	0.40215	2.6723
0.38799	0.61201	0.6805	0.27208	0.013971	0.028204	0.23144	0.27529	0.81522	0.76078	0.085374	0.071113	0.98661	0.498	0.003092	0.0059653	0.0092905	0.0057669	2.6493	9.3032	0.073106	0.079156	0.37889	2.0909
0.399	0.601	0.85281	0.36338	0.016699	0.045928	0.2836	0.24615	0.68723	0.6034	0.11676	0.10521	0.51257	0.34747	0.003711	0.0048396	0.024679	0.0162	3.4794	9.4405	0.074198	0.085298	0.41445	1.6645
0.38023	0.61977	0.56789	0.19985	0.017084	0.028484	0.18492	0.22068	0.53595	0.50452	0.10683	0.090005	0.73937	0.39451	0.0034502	0.0043844	0.045145	0.03314	2.0044	7.4213	0.058198	0.07186	0.34927	2.231
0.37135	0.62865	0.77286	0.29833	0.020902	0.037281	0.24705	0.20275	0.53655	0.47796	0.11821	0.10065	0.53999	0.31571	0.0037763	0.004237	0.025344	0.017628	3.2248	9.8166	0.10847	0.10383	0.41292	2.3599
0.40226	0.59774	1.188	0.43506	0.016832	0.054609	0.31914	0.26907	0.668	0.64712	0.1633	0.12571	0.72886	0.37843	0.0030903	0.0041381	0.015671	0.0079925	3.031	8.3359	0.088508	0.10624	0.40506	1.9778
0.36581	0.63419	0.93085	0.31818	0.018071	0.039351	0.29768	0.19861	0.5259	0.51343	0.12691	0.10311	0.84832	0.4608	0.0042498	0.0031958	0.020551	0.015587	3.3703	11.294	0.079245	0.10306	0.3889	2.2763
0.39634	0.60366	0.84681	0.30594	0.015941	0.039322	0.25436	0.2259	0.62513	0.57063	0.1192	0.10205	0.96682	0.60443	0.0038121	0.0040298	0.012709	0.0077859	2.6945	9.6331	0.088829	0.085464	0.374	2.2707
0.34998	0.65002	0.7152	0.30099	0.012989	0.032056	0.19922	0.20415	0.56474	0.44247	0.1468	0.11845	1.0581	0.66887	0.0033184	0.0021458	0.014042	0.0089734	2.6599	6.9678	0.095474	0.095928	0.36341	1.9423
0.3602	0.6398	0.82088	0.29651	0.016539	0.044322	0.31269	0.19724	0.52919	0.57142	0.1356	0.12902	0.69562	0.34354	0.0035983	0.0032131	0.025136	0.015115	2.6425	11.663	0.059103	0.081705	0.41475	2.9047
0.4049	0.5951	0.86555	0.38063	0.012175	0.040415	0.33761	0.67361	1.8362	1.8365	0.12032	0.092215	0.4269	0.19492	0.0056099	0.012065	0.0089873	0.0050455	2.5114	11.546	0.048134	0.051734	0.42987	2.8535
0.41234	0.58766	0.81057	0.26858	0.011362	0.033481	0.26783	0.58797	1.4558	1.4679	0.080784	0.086554	0.57544	0.34607	0.0059991	0.010145	0.0084809	0.0053567	2.5787	12.088	0.043911	0.043949	0.41528	2.4658
0.3608	0.6392	1.0447	0.30449	0.010125	0.050488	0.34453	0.49146	1.0509	1.3712	0.10305	0.12376	0.54917	0.26259	0.005916	0.0089401	0.02108	0.018155	3.2212	14.853	0.040432	0.054983	0.48888	3.5092
0.35538	0.64462	0.62193	0.31806	0.011354	0.043923	0.3376	0.3116	0.87263	0.95649	0.1056	0.082046	0.52713	0.21545	0.004476	0.0065512	0.024096	0.015037	1.81	8.6111	0.025364	0.041553	0.48941	3.0939
0.41378	0.58622	0.97825	0.40217	0.0077721	0.050489	0.36439	0.16178	0.43627	0.46262	0.12243	0.10973	0.33792	0.14986	0.0047964	0.0064345	0.016366	0.013553	1.9726	8.4806	0.056038	0.050725	0.50576	3.1497
0.39718	0.60282	1.3619	0.49404	0.016225	0.068934	0.45764	0.31464	0.81323	0.83516	0.18569	0.17121	0.81478	0.44913	0.003951	0.005784	0.03116	0.022537	2.292	9.3151	0.03821	0.043004	0.44336	2.841
0.39022	0.60978	1.2074	0.46371	0.013558	0.054448	0.37824	0.36252	0.92069	0.93009	0.15074	0.12231	0.85018	0.41743	0.0043951	0.0039556	0.030053	0.019701	2.6588	11.259	0.049959	0.053215	0.48118	3.064
0.39668	0.60332	1.238	0.41352	0.01157	0.066213	0.42559	0.23468	0.58945	0.64113	0.1555	0.17271	0.82569	0.50686	0.0032744	0.0054551	0.028388	0.017479	2.4372	9.6951	0.045543	0.055852	0.45996	2.657
0.40548	0.59452	1.6127	0.65893	0.015012	0.078876	0.60813	0.25849	0.73043	0.76427	0.21569	0.20967	0.88093	0.4401	0.0030782	0.0043113	0.027351	0.01915	2.1822	9.3915	0.036845	0.043303	0.48106	3.0315
0.39369	0.60631	1.4539	0.44536	0.018473	0.066349	0.49044	0.31152	0.73689	0.81302	0.16824	0.16704	0.71242	0.32039	0.0039692	0.0047831	0.032965	0.025363	2.5473	11.406	0.033313	0.054578	0.45759	3.162
0.40701	0.59299	1.4826	0.63038	0.015476	0.080545	0.60205	0.34288	0.8752	0.92163	0.22984	0.21347	0.45802	0.20026	0.0039307	0.0045786	0.029566	0.022676	2.1144	9.1884	0.035575	0.038087	0.46374	2.9364
0.42146	0.57854	0.89838	0.34295	0.019275	0.043735	0.28742	0.60643	1.5454	1.6311	0.090643	0.089299	0.51774	0.22428	0.0069542	0.011546	0.040883	0.030987	1.812	7.7752	0.059829	0.076837	0.40894	2.5665
0.40458	0.59542	1.094	0.36307	0.017847	0.0446	0.3219	0.53297	1.4601	1.5695	0.094372	0.095636	0.98341	0.56898	0.0052285	0.01281	0.10292	0.071008	2.8005	13.144	0.07097	0.08563	0.43765	2.735
0.38679	0.61321	1.3294	0.40838	0.01736	0.058506	0.39734	0.47874	1.0871	1.3176	0.11664	0.11718	0.8796	0.48861	0.0059163	0.0099962	0.21154	0.14034	2.9675	12.464	0.050828	0.07405	0.46741	3.1184
0.35504	0.64496	1.4983	0.5057	0.012525	0.067861	0.50414	0.45674	1.134	1.2315	0.16253	0.14809	1.2541	0.63164	0.0033778	0.006185	0.030275	0.022514	2.5426	10.668	0.080242	0.11558	0.38927	2.7262
0.41326	0.58674	1.7012	0.54166	0.015356	0.065786	0.46728	0.3742	0.93851	1.035	0.13584	0.13858	1.2427	0.60881	0.0029769	0.0048941	0.14594	0.09837	2.4624	12.055	0.087089	0.090522	0.41852	2.7059
0.40149	0.59851	1.6308	0.62697	0.01869	0.07673	0.5058	0.34234	0.90883	0.8952	0.16912	0.16074	0.9558	0.47265	0.0048137	0.0065602	0.15477	0.11579	2.5143	10.986	0.073464	0.09022	0.42135	2.6278
0.3921	0.6079	1.7105	0.61024	0.020708	0.077229	0.49999	0.33892	0.83979	0.89696	0.18586	0.16247	1.1295	0.5103	0.0039385	0.0067221	0.17664	0.12956	2.6988	11.858	0.074364	0.087356	0.41059	2.6345
0.37415	0.62585	2.0579	0.94931	0.025544	0.094366	0.63484	0.39673	1.2354	1.1958	0.31572	0.23018	1.2552	0.57541	0.0039125	0.0055691	0.14895	0.10463	2.8665	12.074	0.074316	0.092987	0.36418	2.6107
0.39874	0.60126	1.7765	0.73337	0.015055	0.093214	0.60184	0.54805	1.3897	1.3816	0.20045	0.19407	1.0329	0.38507	0.0045718	0.0053759	0.038294	0.027151	2.553	9.5942	0.096964	0.10942	0.39547	2.8085
0.412	0.588	1.5174	0.75088	0.022438	0.076814	0.54841	0.25862	0.68713	0.68341	0.21454	0.1878	0.94901	0.33644	0.0037857	0.0042125	0.15511	0.10459	1.7279	8.847	0.072047	0.075299	0.37752	2.4514
0.37279	0.62721	1.9559	0.6016	0.023999	0.087326	0.62063	0.39146	0.90486	1.1154	0.22381	0.21836	1.0689	0.56859	0.0033155	0.004928	0.15151	0.10314	2.9514	12.003	0.068435	0.10636	0.37314	2.8294
0.43872	0.56128	0.8706	0.40323	0.013295	0.045871	0.31364	0.40533	1.1775	1.1979	0.11455	0.099916	0.68801	0.32124	0.0079705	0.013739	0.004419	0.0033388	1.8018	8.1624	0.049667	0.05526	0.3708	2.4677
0.41509	0.58491	1.6868	0.63275	0.010223	0.076557	0.53761	0.45195	1.0592	1.143	0.20697	0.19778	0.42997	0.2173	0.0076653	0.013342	0.0028694	0.002125	1.5382	7.3507	0.034709	0.038978	0.38046	2.4167
0.36623	0.63377	1.2466	0.39568	0.013669	0.053657	0.3793	0.38682	0.8999	1.0084	0.11105	0.1026	0.89106	0.3867	0.0056981	0.012207	0.013929	0.010656	2.0434	9.5982	0.034318	0.048596	0.37231	2.7218
0.38855	0.61145	1.5129	0.50504	0.012819	0.062193	0.47522	0.38951	1.0577	1.0435	0.15078	0.14709	0.65349	0.37494	0.0055924	0.0095737	0.017823	0.010939	2.0492	10.188	0.049995	0.058751	0.48716	2.9953
0.40215	0.59785	1.6706	0.58691	0.012069	0.074531	0.49556	0.34408	0.84367	0.87839	0.14967	0.1575	1.0522	0.52042	0.0029619	0.0046347	0.019248	0.014617	2.0211	8.4266	0.037552	0.043988	0.40637	2.1597
0.41734	0.58266	0.48918	0.2181	0.009405	0.024845	0.18201	0.2958	0.90572	0.84738	0.077347	0.06878	1.0832	0.42888	0.0043211	0.0048957	0.029999	0.025154	2.7456	11.387	0.046442	0.053365	0.51099	3.2641
0.39861	0.60139	1.7302	0.6675	0.013565	0.082017	0.57371	0.22976	0.63183	0.63399	0.19841	0.18762	0.54663	0.26312	0.0035379	0.0062176	0.027516	0.019962	1.7278	8.3524	0.039274	0.03897	0.38691	2.2304
0.39059	0.60941	1.902	0.57899	0.014397	0.081123	0.60354	0.27185	0.63313	0.63011	0.18857	0.19244	1.0559	0.50179	0.0033678	0.0058324	0.045892	0.032158	1.4742	8.0372	0.030655	0.039567	0.40548	2.5022
0.43041	0.56959	1.6104	0.65642	0.01265	0.077848	0.61984	0.2899	0.86352	0.87365	0.19675	0.17621	0.92417	0.51803	0.0033936	0.0070884	0.014792	0.010383	1.938	8.3987	0.034842	0.039778	0.40159	2.5284
0.42657	0.57343	1.3738	0.5409	0.0095083	0.068599	0.47152	0.50373	1.516	1.5327	0.18326	0.17548	0.80885	0.40546	0.008888	0.02142	0.0056803	0.0024375	1.6376	7.911	0.067662	0.061521	0.39982	2.6022
0.39042	0.60958	0.6331	0.24493	0.0067509	0.032062	0.20475	0.46443	1.1504	1.2292	0.06208	0.057659	0.63804	0.38364	0.0084352	0.0172	0.0097903	0.0057699	2.307	9.8168	0.072191	0.06286	0.3719	2.0757
0.41239	0.58761	0.70409	0.30225	0.0040222	0.042387	0.2424	0.2842	0.87455	0.89878	0.080733	0.072005	0.49138	0.2759	0.0068779	0.012343	0.01112	0.0073049	2.179	8.52	0.072536	0.069938	0.45315	2.848
0.37647	0.62353	0.58952	0.27574	0.0078435	0.036628	0.29639	0.25235	0.61782	0.68729	0.091103	0.077918	0.55898	0.21579	0.0066004	0.0073056	0.018915	0.013545	1.8967	8.9471	0.043272	0.057168	0.42948	2.9684
0.38631	0.61369	0.68458	0.26942	0.0099761	0.03989	0.27676	0.28209	0.77013	0.87621	0.12454	0.11363	1.1809	0.69754	0.0052843	0.0088672	0.032936	0.023943	3.0165	11.846	0.081384	0.092989	0.53661	3.1161
0.40437	0.59563	0.64758	0.22616	0.0080948	0.029877	0.19513	0.19429	0.47431	0.51551	0.065251	0.060227	0.88403	0.3294	0.0028826	0.0041718	0.025174	0.017602	2.3066	10.807	0.064587	0.063738	0.44239	2.8223
0.37368	0.62632	0.56414	0.29038	0.011561	0.037409	0.20259	0.29722	0.81334	0.78807	0.095951	0.061213	0.56567	0.21992	0.0043549	0.005491	0.032216	0.024511	2.4671	10.546	0.087463	0.082281	0.38961	2.9929
0.39174	0.60826	0.57419	0.29695	0.0096743	0.036311	0.24132	0.2055	0.59371	0.5674	0.10874	0.081866	0.68055	0.35784	0.0043547	0.0083404	0.029921	0.01904	1.963	8.9839	0.083845	0.078777	0.38354	2.6829
0.37419	0.62581	0.34395	0.30805	0.0045165	0.036988	0.22347	0.11792	0.33155	0.31364	0.092238	0.062707	0.21598	0.06777	0.0061194	0.0051358	0.038867	0.032027	0.86832	4.4481	0.047614	0.050333	0.35163	2.1609
0.38854	0.61146	0.6361	0.21346	0.0066866	0.031954	0.24303	0.26722	0.53631	0.66165	0.065707	0.066673	0.3486	0.15399	0.0048231	0.0046956	0.026967	0.016597	2.0687	10.615	0.060404	0.07639	0.36691	2.3321
0.36243	0.63757	0.57991	0.25347	0.008444	0.035308	0.21054	0.2342	0.66321	0.63943	0.090689	0.068384	0.84709	0.40872	0.0036216	0.0032025	0.02905	0.017675	2.4336	9.7945	0.068792	0.074452	0.37808	2.2654
0.46955	0.53045	0.68509	0.1545	0.0099042	0.024219	0.27627	0.44469	1.1616	1.544	0.058337	0.11766	0.36583	0.40351	0.0056387	0.011167	0.021894	0.014637	2.9367	11.532	0.050084	0.049262	1.6121	2.5621
0.41727	0.58273	0.92472	0.18816	0.012979	0.029894	0.26837	0.42807	1.2074	1.4577	0.081642	0.15686	0.55311	0.44528	0.0074531	0.016795	0.036432	0.028214	2.8521	13.839	0.056066	0.055345	1.727	3.2261
0.43343	0.56657	1.2291	0.24325	0.012334	0.037128	0.32618	0.34944	0.97377	1.1958	0.094408	0.18944	0.26662	0.1835	0.0085339	0.016988	0.022425	0.015336	3.4916	16.569	0.055691	0.055313	1.828	3.4508
0.42006	0.57994	1.2343	0.28606	0.014964	0.043204	0.37722	0.34944	0.93165	1.1315	0.1072	0.20295	0.42659	0.30132	0.006078	0.010995	0.051904	0.040282	3.1159	13.682	0.059541	0.049905	1.719	3.466
0.39529	0.60471	1.3523	0.28283	0.017051	0.040637	0.32353	0.40721	1.0975	1.5056	0.11763	0.19428	0.75882	0.80324	0.0033014	0.0045693	0.13275	0.081862	6.2646	17.646	0.095013	0.093396	1.7481	4.1227
0.41736	0.58264	2.8411	0.59108	0.018264	0.064532	0.58064	0.26749	0.73281	0.92471	0.19566	0.3499	0.54042	0.55098	0.0047516	0.006016	0.093378	0.054586	3.6953	14.521	0.071219	0.057383	1.6316	3.2049
0.41939	0.58061	0.65113	0.12186	0.011475	0.021767	0.16708	0.50346	1.444	1.7096	0.042516	0.079583	0.40569	0.31585	0.0077885	0.02518	0.03268	0.028544	2.7636	12.765	0.036894	0.037332	1.3779	2.774
0.41623	0.58377	0.8457	0.18944	0.014631	0.027969	0.23969	0.41243	1.2002	1.2698	0.088358	0.15949	0.30762	0.24411	0.011351	0.025604	0.030129	0.02681	3.336	13.721	0.038697	0.036206	1.2874	2.7211
0.38726	0.61274	1.3821	0.22432	0.016175	0.048787	0.44064	0.20158	0.36688	0.47917	0.092653	0.22029	0.30828	0.30543	0.0042262	0.0094889	0.10137	0.056239	1.6813	5.9569	0.033817	0.034934	1.1872	1.9086
0.38377	0.61623	1.4956	0.30927	0.012982	0.048276	0.37659	0.25418	0.72494	0.85556	0.10406	0.17849	0.61348	0.51743	0.0056007	0.013837	0.16419	0.12157	2.3364	10.557	0.031804	0.030472	1.2033	2.5782
0.38659	0.61341	2.5517	0.51385	0.0071904	0.071243	0.55784	0.19072	0.51058	0.67618	0.174	0.30531	0.65056	0.50607	0.0047387	0.0095996	0.21342	0.16839	2.2072	9.251	0.03349	0.036238	1.2233	2.3694
0.37822	0.62178	1.0433	0.2401	0.010516	0.035002	0.25062	0.143	0.44719	0.53932	0.073158	0.12997	0.23419	0.28446	0.0029996	0.0063535	0.17739	0.12534	2.5962	9.6509	0.031155	0.029944	1.1664	1.6622
0.40562	0.59438	0.99465	0.24828	0.008386	0.036842	0.29085	0.17111	0.49061	0.54103	0.068998	0.13272	0.48993	0.46826	0.0033867	0.0071599	0.17458	0.11335	2.4066	6.8652	0.027032	0.028502	1.1818	2.0096
0.40565	0.59435	2.006	0.46903	0.014999	0.058778	0.48446	0.42787	1.4113	1.5793	0.14593	0.28789	0.46342	0.42663	0.0056952	0.01402	0.0071515	0.0042472	2.703	9.1013	0.061729	0.06715	1.4658	2.5118
0.40041	0.59959	1.5475	0.36023	0.015934	0.046687	0.42281	0.26972	0.75798	0.70622	0.099879	0.1914	0.45882	0.45423	0.0050831	0.012332	0.0081907	0.006479	2.4678	8.8415	0.063448	0.059045	1.2271	2.2523
0.36994	0.63006	1.6661	0.49877	0.027312	0.057974	0.53113	0.17323	0.44775	0.49532	0.20525	0.32153	0.23222	0.16397	0.0050585	0.0042657	0.012226	0.0088445	1.4359	6.6444	0.044623	0.042545	1.3255	2.9269
0.39221	0.60779	1.595	0.42032	0.013105	0.0432	0.38957	0.40515	1.128	1.2965	0.15139	0.20777	0.496	0.45229	0.0063223	0.011829	0.031629	0.0106	3.8286	12.604	0.067461	0.071641	1.6367	2.9729
0.42146	0.57854	1.78	0.33359	0.0094438	0.0467	0.40666	0.27438	0.75008	0.89444	0.10512	0.20368	0.35367	0.23255	0.0051667	0.010462	0.021836	0.012619	2.6284	12.477	0.05534	0.062741	1.59	2.991
0.40654	0.59346	1.1858	0.30505	0.010029	0.040074	0.41078	0.40196	1.4755	1.6375	0.089479	0.19753	0.40054	0.4428	0.0035608	0.0119	0.033862	0.017482	2.8742	9.4735	0.052301	0.050703	1.413	2.4602
0.39262	0.60738	2.241	0.42435	0.012904	0.051871	0.47604	0.41381	1.2034	1.4764	0.16811	0.2617	0.4321	0.56146	0.0054014	0.010247	0.11687	0.067596	4.3386	13.785	0.080394	0.078778	1.3782	3.0661
0.41291	0.58709	1.7761	0.27787	0.0091814	0.050309	0.36572	0.37977	0.81936	1.3061	0.093268	0.20862	0.28381	0.33612	0.0032705	0.0065079	0.1375	0.11895	2.6047	8.4979	0.048851	0.051888	1.8884	2.2918
0.40148	0.59852	3.0434	0.63576	0.019926	0.08749	0.67801	0.27793	0.94771	1.172	0.23752	0.46784	0.8037	0.62799	0.0041493	0.0081768	0.20294	0.12108	2.969	14.141	0.071192	0.075513	1.5254	3.2683
0.40856	0.59144	1.9644	0.44511	0.013393	0.056895	0.44205	0.4598	1.3915	1.674	0.12644	0.21235	0.65864	0.68487	0.0070334	0.020568	0.02515	0.015962	3.5623	11.948	0.076211	0.067258	1.2677	3.0668
0.40001	0.59999	1.6703	0.39471	0.016957	0.053681	0.47533	0.3177	1.0533	1.1954	0.12447	0.21626	0.70006	0.6011	0.0043041	0.013178	0.055761	0.039828	3.4199	12.805	0.051458	0.050286	1.9113	2.9954
0.44475	0.55525	2.1474	0.47316	0.015969	0.054679	0.62631	0.37073	1.0186	1.4297	0.12984	0.24651	0.39519	0.36197	0.0038994	0.0073818	0.048118	0.037804	3.0113	10.387	0.048135	0.048268	1.3491	2.306
0.43546	0.56454	1.3535	0.24931	0.010964	0.034578	0.30817	0.62922	0.90006	1.0582	0.064485	0.12967	0.3633	0.30202	0.0071417	0.01516	0.027738	0.020788	3.0533	12.101	0.032646	0.031253	1.4366	3.0181
0.3942	0.6058	1.1458	0.17905	0.0075961	0.027458	0.23928	0.41076	1.0044	1.0358	0.050828	0.10761	0.28787	0.31608	0.0021632	0.0062055	0.027129	0.018771	2.4315	7.8025	0.027759	0.02844	1.2176	2.1588
0.44706	0.55294	1.1847	0.23798	0.012963	0.029896	0.29492	0.41789	1.1759	1.4013	0.077101	0.1305	0.53503	0.45115	0.0024017	0.0071642	0.038381	0.02663	2.8636	10.876	0.033135	0.032816	1.4486	2.6196
0.40847	0.59153	1.2498	0.21666	0.0094822	0.032138	0.29113	0.31981	0.81212	1.1161	0.071257	0.13411	0.46737	0.45286	0.0048354	0.0086446	0.045401	0.028645	2.4739	9.6813	0.028805	0.032031	1.5213	2.6309
0.41883	0.58117	0.72427	0.16808	0.014655	0.025623	0.18806	0.41047	1.2203	1.4047	0.084042	0.12459	0.48668	0.32572	0.003591	0.0069576	0.056869	0.043766	1.9276	8.7241	0.055868	0.061285	1.1666	2.7963
0.44153	0.55847	0.91988	0.18569	0.011643	0.026037	0.25782	0.34417	0.88727	1.0567	0.057675	0.14769	0.30595	0.27469	0.0039113	0.0093132	0.024311	0.013543	2.6459	8.7383	0.053374	0.053951	1.4282	2.3221
0.41527	0.58473	0.70861	0.15676	0.013477	0.024279	0.20242	0.44496	1.2705	1.4851	0.051822	0.098062	0.41273	0.27421	0.0056099	0.0092365	0.031456	0.019495	2.4708	11.684	0.055756	0.053571	1.3606	2.7615
0.41468	0.58532	0.95164	0.28816	0.0081612	0.033939	0.39252	0.23845	0.70289	0.809	0.083509	0.1568	0.21091	0.14939	0.00242	0.0057756	0.013937	0.010448	2.9307	11.198	0.048761	0.041993	1.3346	2.2493
0.4164	0.5836	0.51623	0.11944	0.0098105	0.016825	0.16273	0.33808	0.9329	1.1058	0.038029	0.08306	0.30384	0.30119	0.0026104	0.0062985	0.014951	0.012863	2.3457	8.545	0.041372	0.050104	1.2267	2.1604
0.40016	0.59984	1.2244	0.31743	0.016536	0.046302	0.34114	0.2993	0.7766	0.98072	0.13771	0.22338	0.38184	0.27442	0.0058023	0.007638	0.11094	0.089436	2.6961	11.398	0.050803	0.056422	1.2866	2.7305
0.39987	0.60013	3.1719	0.65154	0.01488	0.099766	0.77706	0.41363	1.1604	1.3896	0.15257	0.29952	0.64421	0.47149	0.002953	0.0067376	0.15363	0.09589	3.0096	12.741	0.063069	0.066885	1.5879	3.4514
0.43415	0.56585	0.6152	0.18295	0.0067811	0.023685	0.24168	0.4843	1.4676	1.698	0.052995	0.093049	0.15595	0.11664	0.0072472	0.011187	0.00131	0.0015322	2.425	10.232	0.053236	0.046115	1.2107	2.5179
0.40783	0.59217	1.3806	0.30295	0.011934	0.041343	0.39165	0.39139	1.0254	1.3164	0.11613	0.2217	0.43732	0.28627	0.0034869	0.0070674	0.095752	0.073622	2.3798	10.783	0.055769	0.067037	1.4524	3.0218
0.38032	0.61968	1.0648	0.32503	0.010831	0.0352	0.33894	0.20399	0.65095	0.64704	0.091468	0.1406	0.46966	0.38809	0.0037655	0.012375	0.030095	0.024945	3.0224	11.184	0.060588	0.065815	1.1752	2.9156
0.44177	0.55823	1.0136	0.22388	0.012764	0.030081	0.27683	0.48612	1.3235	1.5718	0.073524	0.1457	0.31515	0.22344	0.0050934	0.0092337	0.017512	0.0087839	2.4105	10.48	0.046276	0.049476	1.3797	2.7954
0.43864	0.56136	1.0521	0.24774	0.010668	0.037919	0.37548	0.32854	0.92164	1.1384	0.087418	0.17362	0.41809	0.33834	0.0036752	0.0050235	0.0093801	0.0086081	3.2464	12.314	0.057606	0.053954	1.2106	2.1602
0.41929	0.58071	0.79689	0.23301	0.0072677	0.034674	0.29213	0.24576	0.73089	0.83991	0.068603	0.11524	0.31586	0.18777	0.0048912	0.008767	0.014074	0.0095693	2.1449	12.042	0.049057	0.053447	1.443	2.8404
0.40445	0.59555	1.8162	0.32165	0.0142	0.054304	0.46614	0.13153	0.33675	0.39348	0.13151	0.26833	0.33928	0.3111	0.0027277	0.0062601	0.0070391	0.0061064	2.1564	8.0562	0.02653	0.026208	1.1872	2.1757
0.42531	0.57469	1.7297	0.35197	0.015682	0.045549	0.43288	0.20374	0.53414	0.72175	0.11883	0.19743	0.57124	0.51966	0.0024928	0.0037302	0.0060081	0.0049066	2.5286	10.018	0.027871	0.027984	1.4539	2.4808
0.38662	0.61338	1.5533	0.38902	0.021575	0.048487	0.45663	0.12591	0.38532	0.35316	0.13983	0.26734	0.31192	0.30545	0.0033234	0.0079048	0.0073665	0.0051205	2.2665	7.9278	0.032381	0.030794	1.158	2.3582
0.42749	0.57251	0.82444	0.19398	0.006633	0.019799	0.26636	0.24558	0.78098	0.80458	0.059288	0.11212	0.29729	0.2609	0.0037306	0.0091252	0.0061455	0.0047717	2.4214	8.5542	0.046718	0.051986	1.1439	2.2571
0.42796	0.57204	0.58721	0.1261	0.0083126	0.018873	0.19409	0.34081	0.9638	1.072	0.060397	0.11321	0.22958	0.22675	0.0025087	0.0090199	0.023831	0.018126	2.3089	8.4206	0.043165	0.04403	1.1482	2.0511
0.3587	0.6413	0.74985	0.21024	0.0098204	0.031862	0.16904	0.54483	1.8576	1.8664	0.053256	0.10575	0.19571	0.15564	0.0059752	0.013471	0.0016523	0.00087082	2.9141	10.999	0.06006	0.05322	1.1487	2.9095
0.39899	0.60101	1.863	0.3982	0.01639	0.058124	0.48644	0.24675	0.73949	0.81783	0.11866	0.22934	0.48972	0.40264	0.0025342	0.0069652	0.0064392	0.0035282	2.6651	11.476	0.03473	0.03469	1.4585	2.7528
0.41841	0.58159	2.1075	0.43731	0.015973	0.06826	0.58625	0.21658	0.605	0.71462	0.15919	0.29657	0.41983	0.30169	0.0026558	0.0059222	0.0082271	0.0066362	2.6308	11.105	0.03006	0.032761	1.3992	2.7912
0.42802	0.57198	1.2471	0.25121	0.012209	0.036258	0.37804	0.79003	2.3869	2.6144	0.069996	0.14927	0.36392	0.29349	0.0077081	0.020848	0.03776	0.026206	2.5498	11.152	0.056577	0.05088	1.4851	3.0724
0.41341	0.58659	2.2557	0.44221	0.018473	0.063396	0.56203	0.27792	0.77489	0.87082	0.14098	0.26658	0.62861	0.51315	0.0032394	0.0076602	0.010143	0.0075384	3.086	13.42	0.040086	0.03635	1.6135	3.1247
0.41862	0.58138	1.7414	0.32951	0.014311	0.050012	0.48779	0.64969	1.7501	2.0546	0.098549	0.20653	0.39672	0.33885	0.0095958	0.01617	0.057647	0.040405	3.0362	12.868	0.058587	0.061134	1.5243	3.1742
0.4101	0.5899	1.9369	0.51637	0.013357	0.068289	0.64494	0.31901	0.88167	0.9847	0.11914	0.22243	0.39288	0.24516	0.0045001	0.0055222	0.14012	0.09294	1.9829	9.1866	0.050823	0.051026	1.6167	3.2029
0.38755	0.61245	2.1533	0.42236	0.013524	0.071135	0.61484	0.18114	0.48475	0.59238	0.1419	0.29062	0.48099	0.35125	0.0038013	0.004582	0.0053256	0.0051372	2.1324	9.3313	0.026691	0.033105	1.264	2.6102
0.39508	0.60492	1.5929	0.3276	0.01882	0.051524	0.42947	0.16868	0.49073	0.55578	0.10335	0.18961	0.39434	0.31016	0.0034807	0.0060757	0.0066316	0.006452	2.6705	11.487	0.031127	0.030912	1.4798	2.9222
0.42113	0.57887	1.4356	0.35108	0.0093215	0.051568	0.51548	0.39245	1.2481	1.2995	0.098115	0.20381	0.39553	0.28523	0.0044627	0.011292	0.083875	0.05001	2.6814	10.401	0.052734	0.053735	1.5575	2.7796
0.37106	0.62894	2.393	0.46239	0.024035	0.067828	0.59685	0.1201	0.3499	0.43862	0.19169	0.33533	0.57982	0.49773	0.0025983	0.0056141	0.0074734	0.0060886	1.8621	8.5645	0.029267	0.029902	1.2405	2.3616
0.39807	0.60193	0.79815	0.15475	0.0092702	0.029804	0.2329	0.46531	1.4631	1.4531	0.054775	0.10989	0.2762	0.21647	0.0090215	0.01721	0.0017177	0.0011911	2.3872	9.0259	0.03799	0.038844	1.4702	2.8559
0.39969	0.60031	1.5994	0.32269	0.018719	0.048827	0.42106	0.17709	0.47152	0.5612	0.10604	0.19792	0.3831	0.30335	0.0033963	0.00479	0.0074079	0.0064914	2.7076	11.72	0.031419	0.031802	1.4907	2.7831
0.40084	0.59916	2.5728	0.55288	0.018746	0.087345	0.72331	0.3658	1.0443	1.1628	0.15356	0.2785	0.61479	0.4707	0.0035248	0.0060121	0.1788	0.11674	2.5899	11.307	0.05938	0.060917	1.6896	3.2357
0.40552	0.59448	1.3546	0.29669	0.0091787	0.044266	0.36603	0.27112	0.84213	0.92224	0.091167	0.161	0.49549	0.38584	0.0046568	0.011834	0.0054082	0.003272	2.7127	11.954	0.032267	0.033908	1.3717	2.7924
0.39863	0.60137	1.0565	0.23689	0.011587	0.030436	0.28811	0.44273	1.3119	1.4607	0.072946	0.1382	0.30491	0.23361	0.0063265	0.012789	0.019105	0.012611	1.9191	8.5209	0.044075	0.047908	1.566	3.2125
0.44298	0.55702	1.7071	0.34982	0.011052	0.049278	0.42223	0.37558	1.095	1.1283	0.11003	0.2022	0.49779	0.40678	0.0052051	0.012878	0.03617	0.023905	2.6619	11.68	0.062871	0.066338	1.6032	3.1736
0.40927	0.59073	1.2366	0.26934	0.010336	0.038501	0.33914	0.20427	0.57033	0.61834	0.099446	0.16405	0.41772	0.32654	0.0041342	0.010654	0.068811	0.053227	1.9718	8.9052	0.042888	0.050858	1.4011	2.9341
0.41341	0.58659	1.4543	0.31367	0.010217	0.040592	0.3957	0.53148	1.4854	1.6847	0.093076	0.18789	0.27452	0.20208	0.0068374	0.019997	0.019727	0.012185	2.1134	9.6336	0.056327	0.060883	1.5903	3.4644
0.41086	0.58914	1.0351	0.23226	0.013824	0.033054	0.26789	0.40982	1.1972	1.3112	0.08018	0.14723	0.27066	0.20102	0.0054699	0.011281	0.014589	0.011672	1.7858	8.393	0.057622	0.055033	1.3025	2.7451
0.40192	0.59808	0.84088	0.1994	0.015372	0.026901	0.23268	0.29988	0.85838	0.91518	0.066915	0.11562	0.19153	0.1324	0.0063759	0.011721	0.018262	0.011652	1.4304	6.2435	0.037964	0.04311	1.1441	2.4549
0.40452	0.59548	0.94092	0.19634	0.014187	0.026698	0.23068	0.33557	0.98083	1.0426	0.067058	0.12231	0.32954	0.2375	0.0037355	0.010082	0.018434	0.014603	1.846	8.4544	0.052907	0.055822	1.216	2.4496
0.40511	0.59489	1.3312	0.2899	0.0097107	0.038917	0.32244	0.38546	1.1126	1.2644	0.082097	0.14932	0.40219	0.31704	0.0038494	0.013853	0.0039505	0.0020021	1.7508	7.4167	0.042074	0.046892	1.3104	2.7278
0.41736	0.58264	1.3665	0.28363	0.010635	0.034511	0.33608	0.37149	1.1075	1.3087	0.078574	0.13876	0.62868	0.5474	0.0042322	0.0076149	0.0082861	0.0047879	2.3734	10.85	0.049552	0.047553	1.386	2.9555
0.40176	0.59824	1.7249	0.3716	0.015692	0.048571	0.43433	0.28004	0.82393	0.92005	0.10277	0.17549	0.75869	0.61659	0.0046095	0.01278	0.012924	0.0089969	2.3841	11.73	0.051991	0.058516	1.4255	2.8302
0.41106	0.58894	1.6114	0.38631	0.011804	0.057122	0.51589	0.18005	0.52484	0.57169	0.12472	0.22607	0.51585	0.41015	0.0022344	0.0056807	0.037421	0.019759	2.39	9.4005	0.045082	0.048418	1.3264	2.706
0.39111	0.60889	2.5059	0.48948	0.015505	0.072239	0.62082	0.22671	0.60325	0.70686	0.13566	0.27412	0.77522	0.64051	0.0028107	0.0041313	0.051197	0.040162	2.61	11.356	0.054041	0.057664	1.4284	2.9654
0.43461	0.56539	3.5666	0.80617	0.010819	0.059066	0.60126	0.35453	1.0393	1.1375	0.22399	0.40538	0.54949	0.40509	0.0027743	0.0041464	0.0030167	0.0011047	2.302	9.6019	0.047309	0.046907	1.303	2.8516
0.42023	0.57977	0.8746	0.19121	0.010508	0.028924	0.25112	0.55211	1.6005	1.7199	0.061047	0.11919	0.31797	0.23868	0.0050594	0.01346	0.0020031	0.0010893	1.7229	7.3966	0.030335	0.033078	1.1831	2.7169
0.44156	0.55844	1.0848	0.22876	0.013139	0.030168	0.28743	0.47503	1.3924	1.516	0.064791	0.131	0.36901	0.27622	0.0070922	0.014008	0.002179	0.0013294	2.1475	9.3465	0.034159	0.036356	1.5227	3.0767
0.41867	0.58133	1.275	0.25915	0.012454	0.033441	0.32332	0.39503	1.1894	1.2301	0.076463	0.14251	0.42556	0.33277	0.0033251	0.0094008	0.0041104	0.0021194	2.2819	10.034	0.037934	0.038693	1.5305	3.0349
0.4042	0.5958	1.3175	0.23312	0.014536	0.043278	0.38278	0.1463	0.31062	0.45365	0.092536	0.21328	0.16375	0.12458	0.0055579	0.0060467	0.0046454	0.0030239	1.7857	7.7984	0.032927	0.034781	1.4571	2.7818
0.41764	0.58236	1.264	0.30868	0.014861	0.042914	0.36594	0.25082	0.73061	0.79036	0.098514	0.17527	0.27138	0.18693	0.004285	0.0057255	0.007303	0.0038726	1.8159	8.8036	0.035118	0.037844	1.4292	3.0409
0.40227	0.59773	1.2484	0.3252	0.014084	0.044694	0.40989	0.16971	0.47549	0.55088	0.20577	0.37865	0.40192	0.26442	0.0054692	0.011426	0.0093001	0.0060138	1.7744	7.9725	0.031058	0.03622	1.2564	2.7247
0.43406	0.56594	1.7971	0.35083	0.015158	0.050064	0.43987	0.68267	2.0023	2.3312	0.10751	0.20005	0.82075	0.66979	0.010261	0.03363	0.012947	0.0069564	2.8993	11.514	0.045733	0.053679	1.6804	3.7323
0.41279	0.58721	2.9278	0.61696	0.014017	0.093383	0.70353	0.5141	1.567	1.7934	0.18078	0.31633	0.61593	0.45959	0.011861	0.030778	0.023667	0.01537	3.066	13.454	0.043638	0.043518	1.4985	3.3276
0.42839	0.57161	2.5484	0.54454	0.013687	0.082277	0.61013	0.40282	1.122	1.2817	0.15614	0.2272	0.59101	0.44319	0.0085724	0.017791	0.031352	0.022323	3.1907	12.678	0.036595	0.040422	1.4521	2.8951
0.39154	0.60846	2.5149	0.58549	0.017543	0.088585	0.72021	0.24346	0.70268	0.81451	0.15946	0.28477	0.58399	0.44543	0.0073676	0.014295	0.031957	0.026568	2.4323	10.223	0.035606	0.034387	1.3053	2.8145
0.42458	0.57542	3.7164	0.97195	0.012663	0.12156	1.1725	0.30135	0.84802	0.86985	0.27555	0.47523	0.52573	0.34173	0.0066526	0.01068	0.026059	0.015498	2.6478	11.744	0.041289	0.043843	1.2871	2.837
0.42672	0.57328	4.2088	0.97551	0.01197	0.13108	1.2077	0.23835	0.66406	0.77131	0.3112	0.5158	0.55623	0.40571	0.0042913	0.0084964	0.044724	0.026109	2.8076	11.259	0.041764	0.048717	1.263	2.6303
0.39877	0.60123	5.4848	1.2312	0.014777	0.16942	1.527	0.19465	0.5833	0.66187	0.37195	0.65504	0.36283	0.26046	0.0035982	0.0068527	0.042757	0.031389	2.2066	9.6299	0.037158	0.036622	1.2913	2.5204
0.40266	0.59734	4.8177	1.1359	0.013481	0.15245	1.3986	0.22944	0.65569	0.70904	0.33794	0.58954	0.48194	0.35202	0.00448	0.0085514	0.028413	0.021682	2.4897	10.358	0.036644	0.039477	1.3492	2.6329
0.42188	0.57812	5.6383	1.3143	0.010833	0.17552	1.5474	0.29296	0.79962	0.93524	0.38747	0.73892	0.65525	0.47483	0.004175	0.007461	0.033784	0.021387	2.7979	12.2	0.040072	0.042956	1.3593	2.7531
0.45406	0.54594	5.3007	1.366	0.013034	0.17748	1.8134	0.20906	0.74433	0.76329	0.45139	0.69716	0.49265	0.34897	0.0045267	0.0086198	0.04105	0.021247	2.5458	11.249	0.041062	0.04443	1.4615	2.8157
0.3877	0.6123	1.4909	0.37571	0.017373	0.046491	0.37965	0.66297	1.9678	1.976	0.09261	0.16359	0.20817	0.12705	0.0089636	0.023979	0.0033124	0.0039956	2.2551	8.5344	0.011206	0.011286	0.88491	2.0804
0.41419	0.58581	0.97062	0.24285	0.007396	0.034419	0.29466	0.34996	1.0282	1.2585	0.076203	0.13968	0.42392	0.30759	0.0058368	0.014488	0.0096558	0.0078744	3.0143	11.546	0.0085842	0.0083529	1.0299	2.0296
0.41433	0.58567	1.3664	0.27466	0.01394	0.039696	0.3427	0.36985	1.0675	1.202	0.083129	0.14732	0.77876	0.66042	0.0042101	0.010916	0.022898	0.016901	2.9396	11.927	0.01092	0.011783	1.16	2.4179
0.40725	0.59275	1.763	0.35676	0.0093748	0.053811	0.45506	0.3484	1.0118	1.0998	0.1149	0.21234	0.55191	0.40889	0.0028713	0.0060528	0.027362	0.019026	2.7018	11.358	0.010684	0.013065	1.1563	2.2149
0.39245	0.60755	2.2837	0.50034	0.01758	0.069321	0.61693	0.23155	0.67003	0.72843	0.15714	0.28389	0.63876	0.50588	0.0040523	0.0062284	0.028665	0.022142	2.6626	11.197	0.0093537	0.011508	1.0844	2.2066
0.40431	0.59569	1.7038	0.38877	0.011704	0.058945	0.508	0.2607	0.68371	0.82339	0.115	0.19971	0.44438	0.31607	0.0022708	0.0046788	0.031112	0.02531	2.3215	9.7533	0.0074765	0.0086527	1.0402	2.0913
0.41584	0.58416	1.6381	0.41047	0.011075	0.055042	0.42975	0.18562	0.49663	0.62131	0.11864	0.18177	0.42456	0.33462	0.0026493	0.0061379	0.044497	0.036238	2.5653	10.007	0.0085266	0.011126	1.0202	2.0085
0.40081	0.59919	2.1221	0.44272	0.014551	0.056093	0.55576	0.29306	0.85496	0.95684	0.13912	0.23713	0.4212	0.33369	0.004466	0.0034807	0.025739	0.017239	2.6255	11.452	0.0097016	0.0092272	1.1794	2.3092
0.39716	0.60284	1.6603	0.29275	0.016203	0.038125	0.388	0.48632	1.2624	1.5649	0.10029	0.17805	0.39636	0.34357	0.0048863	0.013052	0.043398	0.043547	3.2414	14.543	0.054496	0.068649	1.3591	3.1758
0.40963	0.59037	2.0748	0.3363	0.021425	0.052398	0.50193	0.45578	1.1511	1.3917	0.11069	0.23146	0.65819	0.49812	0.0058457	0.017418	0.045752	0.041899	3.331	15.064	0.04625	0.059013	1.4359	3.4773
0.3872	0.6128	1.9314	0.3212	0.018839	0.049893	0.47219	0.38752	0.98374	1.3043	0.1756	0.34126	0.37489	0.31906	0.0036649	0.012157	0.010856	0.0088452	2.6209	11.409	0.037245	0.04962	1.062	2.6574
0.37903	0.62097	1.8644	0.29741	0.019307	0.043944	0.42399	0.27273	0.64484	0.88083	0.10289	0.20715	0.4287	0.34816	0.003017	0.0092682	0.033443	0.027621	2.9908	12.648	0.038497	0.038824	1.2261	2.8502
0.38686	0.61314	2.3593	0.36845	0.017003	0.056639	0.50354	0.27286	0.6775	0.87067	0.1247	0.24799	0.70043	0.65318	0.0023028	0.0084904	0.052459	0.044692	3.3729	14.564	0.046488	0.054872	1.2661	2.9161
0.38046	0.61954	2.4401	0.41033	0.018932	0.060384	0.59301	0.29848	0.79446	1.0126	0.14172	0.26884	0.4735	0.31679	0.00357	0.0080281	0.049204	0.041042	2.5746	12.43	0.042063	0.060257	1.3511	3.1327
0.37446	0.62554	1.5335	0.24576	0.017859	0.041676	0.34496	0.50302	1.218	1.61	0.078359	0.14259	0.28525	0.24454	0.0032928	0.0097673	0.15774	0.10846	2.1083	9.6467	0.029138	0.042622	1.1101	2.6785
0.40484	0.59516	1.1644	0.20335	0.010857	0.036923	0.33601	0.43046	1.1503	1.4737	0.05937	0.14402	0.47053	0.4128	0.0027131	0.0067593	0.14571	0.12113	2.6527	10.182	0.026619	0.038013	1.1099	2.633
0.38223	0.61777	2.461	0.43702	0.017402	0.0678	0.65643	0.36701	0.93693	1.1773	0.14255	0.27407	0.695	0.53611	0.0029527	0.008295	0.22147	0.17008	2.5015	10.908	0.026128	0.040097	1.1988	2.7852
0.39997	0.60003	2.102	0.38946	0.018068	0.062966	0.54814	0.34447	0.86361	1.1071	0.1215	0.23513	0.54068	0.4199	0.0035648	0.0099118	0.21094	0.15581	2.6912	11.83	0.034254	0.040617	1.205	3.0176
0.40081	0.59919	1.9279	0.36459	0.02107	0.057554	0.51551	0.3642	0.90987	1.1906	0.11952	0.23713	0.50501	0.35355	0.0018426	0.0072109	0.22915	0.1678	2.4496	10.605	0.033008	0.040867	1.2769	3.0015
0.36856	0.63144	1.2304	0.21437	0.014037	0.036309	0.33513	0.44326	1.2187	1.4787	0.093329	0.15855	0.29671	0.25451	0.0043336	0.013436	0.0055431	0.0059109	2.0238	8.5335	0.039372	0.059999	1.0926	2.5333
0.38335	0.61665	1.3309	0.20848	0.015476	0.035959	0.34936	0.40352	1.1292	1.3837	0.08564	0.18486	0.41625	0.36116	0.0055035	0.018602	0.0080672	0.0043656	2.8064	11.569	0.045952	0.069721	1.2417	3.1633
0.38776	0.61224	1.1201	0.17898	0.014788	0.032656	0.30063	0.26956	0.72003	0.88444	0.071958	0.14581	0.57196	0.50341	0.0056688	0.015155	0.020007	0.014358	2.6632	11.799	0.043615	0.062848	1.3676	3.3094
0.35585	0.64415	1.23	0.25304	0.016448	0.035157	0.37524	0.26728	0.77333	0.99487	0.1206	0.2419	0.29215	0.25931	0.0037231	0.0061161	0.0097601	0.0067665	2.4236	10.911	0.059953	0.078178	1.3718	3.7942
0.34764	0.65236	1.3651	0.22256	0.014395	0.041997	0.39186	0.21544	0.52576	0.72577	0.090173	0.18319	0.35346	0.34835	0.002577	0.0060478	0.026647	0.022911	2.1837	9.6659	0.037125	0.062981	1.0597	2.7104
0.38016	0.61984	1.1806	0.21206	0.0113	0.02922	0.31292	0.29166	0.76722	0.91589	0.087542	0.14977	0.26004	0.21316	0.0024572	0.0052915	0.013405	0.008438	2.682	11.667	0.04699	0.064345	1.2815	3.0714
0.35145	0.64855	1.1067	0.20405	0.015335	0.031311	0.30929	0.26679	0.69704	0.84585	0.088929	0.15361	0.22752	0.17126	0.0020866	0.0034627	0.023613	0.017992	1.9785	8.65	0.039998	0.05646	1.0411	2.6149
0.36089	0.63911	0.65367	0.13478	0.013958	0.021891	0.19985	0.49326	1.397	1.7178	0.043803	0.073853	0.31251	0.24352	0.0046343	0.013845	0.00034007	0.0004044	2.4348	10.462	0.036424	0.04771	1.1381	2.8619
0.37741	0.62259	0.89739	0.15365	0.011345	0.02276	0.27641	0.35017	0.92256	1.0907	0.071223	0.13243	0.22144	0.13422	0.0063319	0.02378	0.00037913	1.32E-05	1.7048	8.8014	0.028476	0.048282	1.1299	2.7002
0.3822	0.6178	0.62153	0.10838	0.013277	0.016335	0.1662	0.46669	1.3031	1.5684	0.042631	0.065311	0.27225	0.21654	0.0067314	0.02085	0.00062298	0.00012199	2.7756	11.807	0.033604	0.049973	1.168	2.7049
0.3756	0.6244	0.91336	0.1512	0.018027	0.02344	0.23809	0.50856	1.272	1.5626	0.064811	0.11087	0.33169	0.24704	0.005954	0.011948	0.0012107	0.00064579	2.8599	12.178	0.036463	0.063953	1.3267	2.9893
0.365	0.635	0.96358	0.14493	0.012861	0.024595	0.25312	0.39543	0.9144	1.3075	0.053242	0.10817	0.35245	0.30227	0.0044605	0.0099438	0.00074953	0.00069896	2.3822	10.757	0.034568	0.044517	1.2432	2.5319
0.3573	0.6427	0.86474	0.14366	0.01705	0.028006	0.24492	0.31857	0.78937	1.0031	0.069738	0.11535	0.37071	0.24416	0.0035936	0.0079638	0.0012761	0.0011843	1.7561	8.8342	0.027533	0.04756	1.0828	2.6616
0.42253	0.57747	1.0124	0.22818	0.01223	0.035005	0.34	0.28445	0.85806	1.0526	0.081632	0.10962	0.43471	0.32889	0.0051536	0.011869	0.39571	0.23331	3.0152	11.957	0.030086	0.047172	1.4554	3.2189
0.36263	0.63737	1.4488	0.20355	0.015727	0.042592	0.37031	0.36619	0.86364	1.2402	0.077836	0.15753	0.34136	0.34078	0.0033965	0.0069552	0.51341	0.36482	3.1331	11.964	0.023746	0.043329	1.4014	2.9562
0.35806	0.64194	1.272	0.24203	0.016225	0.045449	0.42953	0.38815	0.95071	1.33	0.083241	0.1944	0.33391	0.2882	0.0057896	0.0072373	0.55903	0.3843	2.9061	10.87	0.033453	0.051367	1.5839	3.2709
0.37322	0.62678	1.0626	0.2577	0.017417	0.040249	0.37899	0.38274	1.0004	1.2159	0.092266	0.13874	0.37302	0.24791	0.0035408	0.0047524	0.51878	0.36647	2.2224	9.8595	0.029615	0.040967	1.4318	3.4516
0.38412	0.61588	1.4426	0.29201	0.014937	0.053457	0.46515	0.31528	0.83956	1.0264	0.10181	0.1984	0.36843	0.28954	0.0034604	0.0052065	0.58388	0.40924	2.8711	11.033	0.031572	0.04738	1.5292	3.3814
0.36697	0.63303	1.5188	0.30089	0.016582	0.052831	0.46786	0.20101	0.5348	0.66335	0.11624	0.19108	0.23966	0.17333	0.0037715	0.0055207	0.52591	0.35305	2.0993	9.6481	0.023392	0.044974	1.2578	3.1976
0.37923	0.62077	1.4548	0.34994	0.012005	0.057858	0.52023	0.35708	0.95422	1.1849	0.11985	0.20618	0.32909	0.23236	0.006491	0.0067521	0.53387	0.33645	2.9662	12.723	0.037367	0.048768	1.5123	3.6585
0.38327	0.61673	1.877	0.36238	0.012064	0.058409	0.56933	0.49257	1.4064	1.7535	0.1575	0.23665	0.51335	0.35897	0.0057433	0.019391	0.01219	0.0088756	2.2775	9.9585	0.036086	0.051865	1.3927	3.4868
0.36405	0.63595	1.6741	0.29706	0.014876	0.055908	0.5057	0.20533	0.52786	0.71956	0.13882	0.26164	0.23468	0.18579	0.0032575	0.0071726	0.012234	0.0085402	1.454	5.5984	0.027812	0.038893	1.2742	2.607
0.37905	0.62095	2.1421	0.37965	0.013659	0.059715	0.64047	0.24585	0.6603	0.80831	0.1859	0.31124	0.50578	0.36567	0.0059264	0.018017	0.025679	0.018249	2.0239	9.2355	0.028139	0.046385	1.3433	3.1666
0.36111	0.63889	2.0842	0.30735	0.016449	0.06264	0.57234	0.19384	0.45426	0.6597	0.17738	0.37087	0.51238	0.5078	0.0025273	0.00745	0.040321	0.037138	2.1103	7.691	0.025119	0.041669	1.1766	2.4008
0.37658	0.62342	2.2027	0.36986	0.010104	0.063553	0.56498	0.23292	0.60884	0.75741	0.15491	0.29032	0.60399	0.5383	0.0031912	0.0052838	0.031027	0.024995	2.2459	9.5684	0.029688	0.044088	1.2682	3.0138
0.36515	0.63485	1.7175	0.25955	0.010191	0.056145	0.49653	0.18632	0.42489	0.58355	0.1331	0.2851	0.27546	0.23536	0.0032411	0.0043195	0.027561	0.021313	1.8779	7.2445	0.021174	0.03267	1.1154	2.3335
0.36861	0.63139	0.72944	0.14361	0.0098958	0.022394	0.14994	0.38005	1.1157	1.1272	0.050419	0.09124	0.22203	0.18434	0.0060925	0.01703	0.0042611	0.0028088	2.3201	7.9806	0.041396	0.032955	1.2661	2.5493
0.39418	0.60582	0.8009	0.17096	0.010618	0.020513	0.15025	0.46975	1.3526	1.3061	0.052499	0.091495	0.24148	0.1774	0.0087534	0.018291	0.010409	0.0076226	3.3086	12.638	0.049675	0.043205	1.5027	3.3017
0.37151	0.62849	0.7839	0.17072	0.0094278	0.018518	0.22609	0.26663	0.8295	0.91463	0.055775	0.12274	0.36355	0.35499	0.0044181	0.009693	0.014144	0.0061774	2.3279	9.0179	0.035655	0.035732	1.3223	2.5435
0.36365	0.63635	0.7906	0.15742	0.012823	0.020874	0.19886	0.28683	0.82356	0.95011	0.042555	0.086583	0.39001	0.35722	0.0045657	0.013052	0.029406	0.023115	2.521	8.9842	0.044666	0.039463	1.5199	2.9055
0.40012	0.59988	1.2703	0.26523	0.012134	0.03029	0.27723	0.33578	0.97556	1.0565	0.078436	0.13359	0.41092	0.34169	0.0037515	0.011926	0.029054	0.018146	2.9505	10.822	0.045648	0.046124	1.4342	3.1073
0.37591	0.62409	0.7918	0.20047	0.012692	0.021403	0.19053	0.27706	0.79488	0.86557	0.060809	0.10415	0.33027	0.26997	0.0031797	0.010242	0.012215	0.010223	2.1582	8.2082	0.031514	0.025917	1.1743	2.7868
0.39868	0.60132	1.5077	0.34861	0.015208	0.023434	0.37233	0.33743	1.0805	1.1194	0.10497	0.17987	0.52113	0.52794	0.0044447	0.0081924	0.020968	0.015056	3.2665	11.436	0.045405	0.042864	1.3726	3.1809
0.37253	0.62747	1.5274	0.30586	0.012839	0.043675	0.42156	0.28815	0.95918	0.99986	0.10586	0.20968	0.32678	0.3114	0.0041429	0.0060048	0.022941	0.014925	2.3765	8.2359	0.037283	0.042386	1.4938	2.6787
0.36426	0.63574	1.742	0.30572	0.011485	0.03923	0.3973	0.64506	1.9584	2.3094	0.083604	0.16637	0.44409	0.43534	0.0027324	0.0094843	0.16461	0.095173	2.6502	9.3101	0.060127	0.059257	1.5111	2.4855
0.3725	0.6275	1.5574	0.30932	0.015344	0.050166	0.41881	0.37126	1.1726	1.3329	0.14032	0.26217	0.24528	0.22341	0.0024458	0.0076993	0.17688	0.1044	2.6442	8.792	0.06004	0.061262	1.2836	2.4265
0.38437	0.61563	1.5967	0.3166	0.013222	0.038449	0.40427	0.3601	1.1832	1.1751	0.10222	0.19554	0.35241	0.34859	0.0043631	0.009045	0.14993	0.083692	2.8883	9.5951	0.057339	0.061625	1.2639	2.2761
0.39198	0.60802	2.5584	0.45459	0.011479	0.062067	0.58243	0.38693	1.0361	1.2734	0.12162	0.24117	0.6984	0.7478	0.0053744	0.0099898	0.22329	0.15242	3.7689	13.499	0.073983	0.066971	1.4877	2.758
0.49422	0.50578	3.0455	0.66807	0.014444	0.058308	0.81073	0.41562	1.331	1.3284	0.18032	0.34369	0.80379	0.84385	0.0039978	0.011625	0.29697	0.17629	4.9011	16.51	0.088084	0.089547	1.8078	3.3799
0.39315	0.60685	2.3912	0.5329	0.010306	0.053109	0.55248	0.37801	1.1865	1.1955	0.13106	0.2442	0.6016	0.53513	0.0027724	0.0066339	0.23367	0.12773	3.6622	12.378	0.065996	0.065343	1.3311	2.8087
0.3715	0.6285	2.312	0.53809	0.0222	0.065367	0.50777	0.24909	0.76419	0.82801	0.15539	0.26118	0.30557	0.23349	0.0041117	0.0064605	0.17604	0.11292	2.1115	9.3651	0.054858	0.059811	1.2623	2.8493
0.34715	0.65285	3.2553	0.62415	0.019329	0.061026	0.57217	0.45676	1.4428	1.5847	0.18745	0.31515	0.92758	0.91252	0.0023683	0.0089548	0.31541	0.17303	3.8837	13.523	0.084813	0.082615	1.4119	3.5935
0.38614	0.61386	1.9712	0.48577	0.010878	0.049019	0.61565	0.27833	0.82621	0.79407	0.12718	0.2566	0.64905	0.54552	0.0029897	0.0057031	0.21791	0.11912	2.511	8.6452	0.062842	0.067321	1.3905	2.6076
0.37758	0.62242	2.9216	0.56224	0.012202	0.067792	0.69269	0.30307	0.99277	1.0177	0.17098	0.2996	0.5779	0.58319	0.0018017	0.0047287	0.20699	0.12419	3.0443	10.043	0.065393	0.068077	1.4063	2.6767
0.38189	0.61811	2.4562	0.5296	0.012315	0.057832	0.67134	0.25171	0.88375	1.0453	0.14483	0.2604	0.50501	0.49115	0.0029453	0.0031497	0.0081179	0.0034111	2.7387	9.5263	0.063391	0.062075	1.5625	3.1108
0.38674	0.61326	3.006	0.52526	0.014684	0.070605	0.64983	0.3263	0.91017	1.0088	0.14488	0.27207	0.44998	0.43834	0.0029857	0.0077592	0.0054379	0.0040713	2.9114	10.896	0.035347	0.03618	1.3086	2.526
0.37262	0.62738	2.433	0.41819	0.011553	0.0563	0.5232	0.21879	0.59859	0.6315	0.10799	0.21443	0.24434	0.22063	0.0030746	0.0055548	0.0065878	0.0036071	2.3881	7.9258	0.034271	0.035985	1.2291	2.1434
0.36391	0.63609	2.4777	0.43276	0.012751	0.059977	0.56624	0.30539	0.8611	0.97146	0.13519	0.24543	0.19777	0.16969	0.002939	0.0083068	0.0056439	0.0035604	2.3205	8.6061	0.037295	0.043516	1.2052	2.4044
0.36641	0.63359	2.6491	0.46012	0.016054	0.058142	0.63159	0.30653	0.83064	1.0706	0.14215	0.26824	0.28164	0.243	0.0027427	0.0077883	0.0060404	0.0025562	2.5323	9.6403	0.034676	0.037644	1.1283	2.545
0.36835	0.63165	2.0092	0.4	0.016754	0.060401	0.54078	0.24926	0.79804	0.92747	0.12966	0.26323	0.20296	0.18537	0.0029473	0.0036301	0.0059094	0.0033705	2.0036	6.7394	0.031069	0.037341	1.0665	2.0642
0.37705	0.62295	2.5717	0.46157	0.017243	0.064882	0.55328	0.27919	0.81061	0.90415	0.13447	0.24236	0.52697	0.49935	0.0020999	0.0077679	0.0081977	0.0046871	2.209	8.0814	0.034454	0.038736	1.1734	2.4071
0.35027	0.64973	2.1168	0.41109	0.019431	0.0675	0.55279	0.25709	0.72504	0.84684	0.16194	0.33138	0.44151	0.44361	0.0021739	0.0041363	0.003902	0.0015857	1.6366	5.1543	0.027978	0.029746	0.94315	1.8372
0.38221	0.61779	1.2307	0.22343	0.0091433	0.031506	0.29055	0.64006	1.7885	1.7982	0.056868	0.1158	0.6112	0.62567	0.0056436	0.017163	0.0038806	0.0014535	1.8092	6.1108	0.05904	0.060687	1.4104	2.7341
0.36489	0.63511	1.7264	0.3415	0.0096969	0.039065	0.42311	0.29307	0.97504	1.0219	0.091298	0.15428	0.23153	0.18114	0.0074329	0.015521	0.0059989	0.0028932	1.6813	6.0407	0.053394	0.053301	1.1045	2.3559
0.38135	0.61865	2.3826	0.40956	0.010764	0.054964	0.51819	0.2511	0.73648	0.82501	0.10125	0.21729	0.75091	0.77625	0.0021545	0.0071162	0.05081	0.032294	2.5533	8.9873	0.05524	0.060669	1.3508	2.7315
0.37118	0.62882	2.0275	0.33871	0.012914	0.055174	0.42822	0.23833	0.70959	0.74692	0.09536	0.19257	0.51591	0.57965	0.00329	0.0046179	0.029641	0.015033	2.2619	7.708	0.062958	0.071119	1.4991	2.8885
0.36678	0.63322	3.2059	0.57734	0.016673	0.073433	0.68499	0.29399	0.83364	1.0722	0.18294	0.34152	0.55729	0.55881	0.0021089	0.0047437	0.027155	0.019761	2.4151	8.9227	0.060843	0.067866	1.295	2.8074
0.35331	0.64669	2.103	0.4677	0.014447	0.042771	0.41204	0.32739	1.0564	1.1149	0.1193	0.2044	0.51522	0.49264	0.0020433	0.0057294	0.02455	0.016683	2.4341	8.454	0.062726	0.068057	1.2944	3.2386
0.42622	0.57378	2.2389	0.48398	0.016058	0.04428	0.5744	0.25703	0.86675	0.99512	0.12788	0.22686	0.61602	0.55435	0.0037545	0.0049773	0.04142	0.031001	2.0133	8.283	0.053963	0.05723	1.3631	3.1227
0.36936	0.63064	3.2495	0.5924	0.0096929	0.067809	0.65862	0.26248	0.7426	0.90993	0.14493	0.26652	0.58848	0.52397	0.0040581	0.007528	0.03484	0.017192	2.2205	8.0301	0.0535	0.063392	1.4238	3.0008
0.36567	0.63433	2.2448	0.42105	0.014529	0.058193	0.54647	0.20493	0.56808	0.63487	0.19512	0.39423	0.36592	0.33955	0.0024347	0.0059109	0.020255	0.010392	1.6717	5.7989	0.045562	0.046	1.2725	2.4455
0.36339	0.63661	2.6915	0.52741	0.0082658	0.071538	0.66835	0.26456	0.77795	0.85461	0.14134	0.27966	0.42546	0.41669	0.0026817	0.0046998	0.020867	0.011282	2.13	7.0469	0.048807	0.048214	1.2878	2.6658
0.34462	0.65538	3.4677	0.67629	0.01194	0.068844	0.57104	0.25507	0.78047	0.87494	0.19405	0.32068	0.50878	0.60338	0.0054013	0.0063966	0.015962	0.010525	2.2644	7.4104	0.064421	0.069171	1.2235	3.129
0.3582	0.6418	3.1404	0.65024	0.011885	0.069758	0.56285	0.29957	0.98545	0.98608	0.16576	0.27382	0.61187	0.62455	0.0026179	0.004705	0.010452	0.0051327	2.4471	8.0327	0.061795	0.059005	1.2305	2.9852
0.40128	0.59872	1.0661	0.28319	0.010556	0.033297	0.31392	0.36672	1.3615	1.1137	0.084518	0.14447	0.24014	0.15471	0.0083431	0.016428	0.0044494	0.0032179	2.5004	8.6902	0.046303	0.045002	1.3603	3.2747
0.40603	0.59397	0.47105	0.13574	0.01031	0.014974	0.14835	0.39117	1.3872	1.0644	0.03546	0.058391	0.25069	0.17426	0.0070084	0.012346	0.014038	0.0061335	2.844	9.2724	0.04588	0.044932	1.5219	3.1055
0.37998	0.62002	0.41461	0.10194	0.011357	0.012684	0.11182	0.28109	0.93954	0.86481	0.035152	0.056648	0.35752	0.24539	0.0051887	0.0078361	0.01205	0.0081733	1.9876	7.4861	0.03444	0.032399	1.119	2.5698
0.36525	0.63475	0.68075	0.14989	0.024714	0.020875	0.17359	0.23456	0.44302	0.42749	0.064444	0.10541	0.2773	0.20915	0.0026064	0.008896	0.033542	0.022614	2.4233	7.687	0.047012	0.046273	1.3748	2.9911
0.40492	0.59508	0.56965	0.14143	0.0094714	0.01826	0.17691	0.24267	0.84499	0.76857	0.049782	0.082582	0.18482	0.11888	0.0045282	0.012665	0.01975	0.0093113	2.4946	8.2741	0.051415	0.048824	1.3967	2.8474
0.38999	0.61001	0.78049	0.20732	0.015216	0.026838	0.23767	0.15254	0.53977	0.45786	0.067213	0.12604	0.23979	0.17742	0.0045775	0.0041921	0.023733	0.015242	2.1833	7.3072	0.035373	0.033705	1.3244	2.6818
0.36319	0.63681	1.086	0.26351	0.015471	0.037813	0.30301	0.21413	0.70915	0.69644	0.087889	0.15255	0.27414	0.17797	0.0043017	0.010011	0.026867	0.014569	2.3001	8.3994	0.041042	0.036832	1.292	2.5521
0.39453	0.60547	0.63916	0.17212	0.015016	0.024748	0.20979	0.21603	0.69494	0.64664	0.061889	0.12263	0.51374	0.33452	0.0060663	0.0080423	0.035079	0.018028	2.332	8.1033	0.044854	0.045832	1.407	3.0535
0.36417	0.63583	1.2587	0.34369	0.020418	0.04114	0.37008	0.22446	0.72072	0.78153	0.12897	0.20836	0.33505	0.20437	0.0028237	0.0058106	0.027355	0.01461	1.6968	6.5876	0.041072	0.037742	1.0661	2.5472
0.41534	0.58466	1.6626	0.44763	0.01279	0.058391	0.52056	0.62773	1.9707	1.7748	0.12297	0.20664	0.19251	0.10433	0.0047444	0.014707	0.0051058	0.0038004	1.7914	7.0437	0.055515	0.053539	1.3576	3.1637
0.38628	0.61372	1.5513	0.43126	0.01314	0.043136	0.48921	0.38822	1.4752	1.2052	0.12185	0.18114	0.15053	0.10357	0.0061021	0.014917	0.0022465	0.0008648	1.8034	5.9155	0.061209	0.054361	1.3579	2.7944
0.39181	0.60819	1.7404	0.43892	0.011519	0.048097	0.45273	0.3496	1.1794	1.1489	0.11814	0.17471	0.24132	0.14902	0.0049918	0.010243	0.0057828	0.0053523	1.8054	6.9871	0.054015	0.048997	1.1987	3.0567
0.4225	0.5775	1.4147	0.38619	0.01456	0.048309	0.45876	0.43091	1.363	1.1484	0.10004	0.16012	0.28189	0.16648	0.0063349	0.0090725	0.011979	0.0053213	2.2998	8.3451	0.063067	0.062034	1.413	3.371
0.40591	0.59409	1.4475	0.4158	0.01081	0.034864	0.51826	0.32144	1.1796	1.0789	0.13561	0.22255	0.32285	0.18856	0.0053878	0.0090847	0.0099181	0.0043589	2.0167	7.1859	0.070548	0.062702	1.5868	3.0541
0.42107	0.57893	1.4522	0.48445	0.0089199	0.054014	0.55889	0.27105	0.90289	0.7622	0.12763	0.19201	0.09889	0.04657	0.0047623	0.010332	0.0061628	0.0051569	1.5296	6.192	0.055124	0.051438	1.3723	3.3385
0.39652	0.60348	1.603	0.4429	0.010489	0.042829	0.48759	0.35054	1.276	0.98103	0.13758	0.20327	0.13735	0.081586	0.0064516	0.010781	0.0058317	0.0053719	2.2737	7.6788	0.062949	0.05601	1.4582	3.099
0.39503	0.60497	1.79	0.46175	0.013158	0.047571	0.55587	0.36165	0.86329	0.77516	0.11223	0.21359	0.17693	0.12091	0.0053987	0.0068533	0.0091007	0.0043565	2.2991	7.1823	0.063164	0.054555	1.3968	2.9052
0.39209	0.60791	1.2633	0.32616	0.013587	0.046102	0.4046	0.2263	0.72925	0.69546	0.091127	0.14491	0.33686	0.24252	0.0047419	0.010294	0.003474	0.0023008	1.6984	5.8732	0.054289	0.051712	1.1373	2.5308
0.41281	0.58719	1.9645	0.50507	0.01314	0.056242	0.53507	0.31951	1.0298	0.91821	0.20933	0.32916	0.15205	0.077449	0.004874	0.0086107	0.0033929	0.0018961	1.702	5.9508	0.056715	0.050964	1.363	3.124
0.38526	0.61474	1.5037	0.4811	0.014308	0.059686	0.56497	0.27955	1.011	0.83149	0.14203	0.22844	0.30742	0.17336	0.0070841	0.0090234	0.0096414	0.004335	1.785	6.3148	0.065698	0.062547	1.3027	2.9949
0.39612	0.60388	1.5791	0.41203	0.012371	0.040511	0.51739	0.199	0.66791	0.66486	0.12135	0.22573	0.35177	0.24369	0.0030406	0.0047138	0.013609	0.0058659	1.6124	5.4782	0.05027	0.050784	1.3691	2.8581
0.39187	0.60813	2.0258	0.54103	0.011244	0.061529	0.6289	0.33644	1.0197	1.0601	0.13306	0.24187	0.36906	0.27827	0.0054712	0.0073029	0.010499	0.0047202	1.9087	6.6774	0.056815	0.054712	1.3513	2.9236
0.38982	0.61018	2.1737	0.53179	0.011573	0.061894	0.56699	0.19941	0.46747	0.44229	0.13932	0.25619	0.29009	0.19253	0.0038233	0.010271	0.01599	0.011439	2.3596	7.8127	0.061728	0.056935	1.1952	2.4419
0.40026	0.59974	2.1482	0.45167	0.0071813	0.061885	0.53494	0.23619	0.50339	0.44385	0.12492	0.22285	0.46007	0.34687	0.0047727	0.0093605	0.021151	0.013995	2.3236	7.5155	0.054086	0.054665	1.1347	2.3828
0.39787	0.60213	2.8718	0.67136	0.014188	0.088081	0.77182	0.24798	0.70189	0.74763	0.19291	0.384	0.35582	0.25746	0.0047254	0.0046727	0.029732	0.018021	2.4533	9.2021	0.048684	0.051519	1.1977	2.7343
0.37745	0.62255	0.54327	0.13214	0.022624	0.018404	0.17299	0.35281	0.98825	1.1234	0.049539	0.086161	0.30915	0.21297	0.0057172	0.010333	0.0035667	0.0050055	1.507	5.06	0.047341	0.051729	0.92667	2.5722
0.4474	0.5526	0.7445	0.17892	0.027339	0.016382	0.21076	0.39966	1.1559	1.1179	0.049362	0.090096	0.41255	0.32714	0.004816	0.011202	0.010796	0.0080086	2.1941	7.0741	0.05533	0.053415	1.2771	2.7833
0.46733	0.53267	1.1045	0.24646	0.025092	0.023832	0.25491	0.39016	1.2835	0.97988	0.069403	0.11192	0.30665	0.17869	0.0052215	0.012276	0.018265	0.011478	3.1306	9.705	0.065313	0.061169	1.5071	3.0035
0.40653	0.59347	0.91087	0.24144	0.019605	0.021227	0.2767	0.38489	1.2119	1.0859	0.057637	0.12236	0.35849	0.23003	0.0070222	0.010905	0.015114	0.013764	2.8078	9.9889	0.076412	0.072835	1.4399	3.4107
0.39472	0.60528	0.9322	0.22782	0.020046	0.028676	0.24797	0.34616	1.0672	1.0121	0.063009	0.10681	0.30336	0.19491	0.0044505	0.0069248	0.019339	0.012819	2.7158	9.4609	0.067299	0.05853	1.3586	3.1759
0.38514	0.61486	1.395	0.33111	0.017759	0.041534	0.40688	0.35173	1.0062	1.1346	0.085663	0.14459	0.61186	0.48152	0.003944	0.0048894	0.0082209	0.0058553	3.2194	10.164	0.067975	0.073925	1.4696	3.2379
0.38701	0.61299	1.7466	0.38967	0.020101	0.057611	0.45166	0.29018	0.83341	0.88507	0.11864	0.21093	0.35916	0.25863	0.0038738	0.0053313	0.011495	0.008048	2.8966	10.008	0.064943	0.071075	1.1994	2.9201
0.36275	0.63725	1.3224	0.34549	0.029413	0.051264	0.40508	0.24832	0.74217	0.73662	0.091509	0.16418	0.3793	0.30073	0.0023766	0.0053349	0.014602	0.0096702	2.113	7.1413	0.058354	0.06006	1.1361	2.4047
0.38228	0.61772	1.447	0.31497	0.020111	0.044822	0.36355	0.23168	0.65868	0.73233	0.086469	0.16423	0.30826	0.23549	0.0027142	0.0060571	0.010673	0.0069938	2.2417	7.8402	0.054643	0.054454	1.2701	2.8574
0.35823	0.64177	1.688	0.33686	0.015788	0.047382	0.43444	0.28215	0.78364	0.83649	0.088454	0.17948	0.28758	0.21634	0.0033185	0.0052194	0.013715	0.010902	2.1603	8.3327	0.05293	0.058483	1.2828	3.0208
0.37561	0.62439	1.5272	0.34184	0.017735	0.045696	0.46138	0.33944	0.96067	1.0769	0.09772	0.18969	0.39306	0.31224	0.0041748	0.0047274	0.012322	0.012364	2.4441	7.8567	0.060634	0.054742	1.2033	2.5973
0.37659	0.62341	1.7359	0.37626	0.01983	0.054825	0.45082	0.23654	0.67573	0.74714	0.1082	0.21248	0.50106	0.37624	0.0031463	0.004583	0.024107	0.017306	2.1679	7.2646	0.049495	0.056106	1.2186	2.6969
0.38253	0.61747	1.4752	0.33035	0.013667	0.046882	0.42109	0.2121	0.61649	0.5735	0.095769	0.18983	0.52523	0.39914	0.0031488	0.0049125	0.010638	0.0076146	2.4193	7.7565	0.055979	0.051569	1.2212	2.4675
0.37327	0.62673	1.2734	0.35771	0.020807	0.046348	0.43591	0.25186	0.76756	0.7002	0.12278	0.20555	0.33347	0.2296	0.0018623	0.0041391	0.01576	0.01166	1.7933	5.7347	0.045341	0.049518	1.1836	2.5999
0.37877	0.62123	1.244	0.25698	0.015278	0.036096	0.30568	0.8227	2.2379	2.489	0.070693	0.11119	0.60466	0.56925	0.0078817	0.018698	0.0596	0.040178	3.7156	11.047	0.080752	0.058794	1.4636	4.4207
0.4165	0.5835	1.3497	0.27657	0.012474	0.044664	0.358	0.42994	1.0834	1.6108	0.07242	0.1493	0.48486	0.39782	0.0086184	0.022404	0.070272	0.046389	3.0578	11.25	0.068258	0.053566	1.5249	3.6702
0.41708	0.58292	1.4011	0.24491	0.019301	0.040816	0.33048	0.37382	0.98127	1.1249	0.065035	0.14446	0.30241	0.2336	0.007356	0.01662	0.081293	0.057344	2.4191	9.4494	0.055695	0.042707	1.2685	3.459
0.39086	0.60914	1.4559	0.27198	0.013966	0.041331	0.32544	0.4205	1.0513	1.4196	0.067144	0.16801	0.52309	0.51548	0.0071507	0.010244	0.10498	0.075125	3.0941	9.8064	0.071965	0.054976	1.2226	3.2013
0.40517	0.59483	1.5166	0.27106	0.025537	0.04263	0.36978	0.34629	0.88044	1.1114	0.083297	0.18129	0.71212	0.61011	0.0050987	0.0092181	0.094432	0.067001	3.432	12.208	0.061284	0.054503	1.3725	3.9487
0.38644	0.61356	1.6269	0.44942	0.020698	0.064084	0.5863	0.29663	0.78914	1.0003	0.12662	0.2498	0.61091	0.39531	0.0042284	0.011692	0.12348	0.078471	2.6736	9.9761	0.068899	0.056411	0.92831	3.1871
0.38355	0.61645	1.5719	0.27666	0.017423	0.046683	0.38668	0.35913	0.96099	0.96959	0.072711	0.16232	0.64158	0.53085	0.0049596	0.0099026	0.088496	0.041401	3.014	9.2399	0.057744	0.049436	1.3935	3.4909
0.38864	0.61136	1.4931	0.30129	0.015379	0.049148	0.41863	0.3409	0.83949	1.0863	0.087318	0.20269	0.72979	0.5535	0.003306	0.0046019	0.098914	0.070171	2.5571	10.324	0.045719	0.036879	1.2227	3.2031
0.39863	0.60137	1.1441	0.27922	0.013343	0.047975	0.372	0.24472	0.60105	0.80869	0.09254	0.15389	0.33953	0.2394	0.0041127	0.012976	0.08261	0.04747	2.2682	8.8712	0.044582	0.044514	1.1849	2.8855
0.37711	0.62289	1.555	0.33842	0.016873	0.054211	0.48799	0.26099	0.72556	0.96029	0.12561	0.26414	0.44481	0.29762	0.005472	0.011569	0.065773	0.040656	2.3191	9.45	0.050697	0.043995	1.0246	3.0256
0.41002	0.58998	1.8431	0.35908	0.018484	0.055656	0.4384	0.17446	0.42233	0.51226	0.1292	0.25666	0.24155	0.1701	0.0062511	0.010797	0.062309	0.039356	2.7676	10.181	0.055011	0.046466	1.4743	3.4622
0.41536	0.58464	1.1502	0.22415	0.010914	0.038373	0.32436	0.50544	1.25	1.508	0.066811	0.1461	0.33976	0.23561	0.0078791	0.018809	0.011957	0.011427	2.9417	10.537	0.048799	0.047372	1.0826	2.0627
0.40131	0.59869	1.6613	0.31484	0.012059	0.049665	0.4057	0.4361	1.1718	1.1927	0.085284	0.17361	0.33436	0.28169	0.0069317	0.016195	0.021547	0.018247	3.6502	12.573	0.052977	0.050926	1.0901	2.5993
0.39826	0.60174	2.2552	0.50165	0.018261	0.082044	0.66339	0.2806	0.73133	0.98173	0.17423	0.30175	0.51602	0.44979	0.0049018	0.011238	0.091036	0.054756	3.8586	13.028	0.059788	0.056204	0.73733	3.1436
0.44898	0.55102	2.001	0.61864	0.017207	0.065587	0.8627	0.2559	0.91906	0.81753	0.16587	0.43741	0.6326	0.66919	0.0078458	0.01306	0.13259	0.05731	4.2841	12.132	0.078813	0.065249	1.3464	3.4751
0.40825	0.59175	2.2773	0.43664	0.011488	0.061266	0.61048	0.29013	0.85917	1.0832	0.14676	0.27042	0.67959	0.65582	0.0043617	0.0089013	0.082519	0.067412	3.2553	12.794	0.064008	0.055293	0.90701	3.1204
0.39055	0.60945	3.0864	0.53172	0.014463	0.083059	0.81521	0.2123	0.56747	0.73652	0.17315	0.4243	0.55405	0.51913	0.0042701	0.010122	0.085372	0.063817	3.2508	11.597	0.058105	0.049986	1.1491	2.9669
0.41526	0.58474	1.7188	0.36136	0.0096096	0.061499	0.58659	0.20988	0.58999	0.72043	0.10617	0.27229	0.35609	0.30693	0.0015311	0.0034698	0.070803	0.04713	2.4143	9.267	0.045443	0.038965	1.2801	2.148
0.36943	0.63057	2.5642	0.53739	0.016579	0.095736	0.7663	0.22808	0.62808	0.72944	0.17336	0.33311	0.54961	0.40535	0.0038489	0.0061038	0.081906	0.058097	2.0517	7.9708	0.044611	0.039649	0.89783	2.2068
0.39015	0.60985	2.6948	0.42837	0.012502	0.080906	0.6458	0.2704	0.65698	0.75803	0.14827	0.30504	0.35434	0.31246	0.0045528	0.0069464	0.038867	0.03103	2.9229	10.542	0.046646	0.042971	0.99375	2.4266
0.38634	0.61366	1.7073	0.57367	0.022697	0.08104	0.71863	0.13728	0.36472	0.49636	0.19949	0.34961	0.13683	0.083293	0.004795	0.0071093	0.049003	0.03682	1.5898	7.3224	0.050206	0.032999	0.8814	2.0499
0.37945	0.62055	1.7023	0.43786	0.020233	0.069207	0.61084	0.23743	0.96535	1.0404	0.17921	0.42732	0.67556	0.57704	0.0042579	0.0090799	0.047205	0.020378	3.4887	11.663	0.069497	0.055417	0.8078	3.2824
0.45792	0.54208	0.91042	0.1591	0.012896	0.028675	0.26246	0.53995	1.6672	1.3308	0.068809	0.11495	0.45513	0.16618	0.0039078	0.013036	0.097777	0.041922	1.4095	7.3682	0.073476	0.069459	0.58463	2.9086
0.47791	0.52209	1.0959	0.16344	0.015071	0.030843	0.26636	0.43618	1.3552	1.086	0.061698	0.1103	0.60052	0.28554	0.0037093	0.012215	0.086619	0.035837	1.5696	8.4053	0.070654	0.072888	0.51827	2.908
0.4208	0.5792	1.1447	0.18162	0.014139	0.035927	0.30195	0.39606	1.1462	0.96151	0.088902	0.13433	0.32036	0.12802	0.0029061	0.0089425	0.16076	0.080776	1.2977	6.5332	0.045628	0.057894	0.41005	2.5003
0.42309	0.57691	1.4321	0.22214	0.013168	0.045478	0.3989	0.37617	1.0864	0.92913	0.12435	0.18901	0.53897	0.21485	0.0023966	0.0068223	0.17264	0.086315	1.5378	8.2823	0.058896	0.071841	0.50492	3.0069
0.45107	0.54893	1.4177	0.23536	0.016695	0.042316	0.35854	0.31135	0.92846	0.75017	0.10616	0.16353	1.0049	0.4618	0.0024042	0.0095451	0.32882	0.14348	1.7608	9.0939	0.070223	0.076987	0.59875	3.2356
0.44784	0.55216	1.7298	0.25654	0.014378	0.04889	0.4191	0.35466	1.0883	0.88047	0.14417	0.24801	0.87878	0.48156	0.0026557	0.0074695	0.21289	0.09279	1.7739	9.2206	0.067145	0.070527	0.56488	2.9326
0.43363	0.56637	1.0587	0.19419	0.017456	0.042872	0.26502	0.22784	0.56503	0.46008	0.086568	0.14354	0.57422	0.40762	0.0017556	0.0044157	0.22645	0.13883	2.1976	7.2468	0.03644	0.048069	0.30224	1.8837
0.40895	0.59105	1.0998	0.15842	0.015336	0.031691	0.26334	0.25589	0.75546	0.62265	0.089567	0.14117	0.6519	0.32505	0.0013886	0.0036926	0.2183	0.10298	1.5032	8.094	0.045898	0.057025	0.47473	2.8284
0.45388	0.54612	0.86383	0.16648	0.010017	0.030052	0.2708	0.6559	1.8863	1.6147	0.06522	0.1149	0.52282	0.19879	0.0034874	0.012577	0.099062	0.048951	2.1937	10.996	0.033654	0.044615	0.67581	3.4976
0.43954	0.56046	1.233	0.13112	0.0088582	0.041321	0.28625	0.55677	0.78176	1.1656	0.054679	0.16152	0.43211	0.47729	0.0025753	0.012198	0.071175	0.073334	3.7886	14.725	0.022197	0.029276	0.38161	1.5448
0.42349	NaN	1.2854	0.22702	0.015681	0.030039	NaN	0.59299	1.8844	1.6344	0.10006	0.13237	1.0733	0.4395	0.0045265	0.014956	0.23244	0.11412	3.0133	15.454	0.041754	0.054695	0.8407	4.8944
0.44244	0.55756	1.1121	0.25874	0.018451	0.042446	0.31363	0.52988	2.1059	1.0973	0.15503	0.18668	1.0402	0.39552	0.0030644	0.0091893	0.23447	0.10658	3.2262	12.876	0.045252	0.06291	0.72663	5.4993
0.46497	0.53503	1.1591	0.18512	0.014118	0.032681	0.29448	0.44739	1.3801	1.1045	0.099975	0.17354	0.5589	0.23854	0.0032775	0.010067	0.21267	0.090013	2.805	14.534	0.03979	0.043019	0.719	3.5422
0.45672	0.54328	1.0629	0.18521	0.014311	0.033918	0.30495	0.45398	1.3627	1.107	0.087035	0.14096	0.55889	0.19301	0.0023987	0.0086883	0.22769	0.10276	2.2686	11.725	0.032311	0.039043	0.598	3.2762
0.46729	0.53271	1.0043	0.15784	0.015833	0.029168	0.2649	0.41295	1.3238	1.0247	0.077329	0.13252	0.78236	0.36253	0.0025446	0.0067819	0.23449	0.10003	2.3171	12.39	0.041261	0.039553	0.67217	2.9786
0.43939	0.56061	0.71928	0.11532	0.0090721	0.02633	0.22606	0.51205	1.4992	1.2878	0.072502	0.1241	0.68641	0.24293	0.0025194	0.01103	0.14933	0.073483	2.3589	12.139	0.028949	0.039178	0.56855	3.3308
0.45377	0.54623	0.87564	0.16455	0.012081	0.030229	0.27127	0.42852	1.3243	1.0594	0.073826	0.12779	0.50473	0.18103	0.0030167	0.0099066	0.22223	0.096824	2.3332	12.152	0.036343	0.043079	0.64681	3.4689
0.45412	0.54588	0.91187	0.16102	0.011369	0.029839	0.26636	0.32007	1.0036	0.8071	0.075581	0.13516	0.39869	0.12635	0.0022982	0.0079305	0.24297	0.10264	2.0689	11.649	0.036028	0.041779	0.68086	3.2399
0.44459	0.55541	0.75056	0.054126	0.011207	0.022352	0.21387	0.69207	2.0289	1.769	0.045379	0.082267	0.68346	0.23945	0.0035008	0.011283	0.024141	0.01268	1.9893	10.282	0.059832	0.073574	0.51054	2.9267
0.42464	0.57536	0.77191	0.15084	0.0080609	0.029442	0.27826	0.47002	1.4131	1.22	0.070106	0.10588	0.36135	0.12485	0.0026007	0.0095456	0.025881	0.013105	1.3156	7.1152	0.044073	0.052655	0.43141	2.9029
0.45925	0.54075	0.90241	0.17013	0.010201	0.031232	0.28311	0.40651	1.269	1.016	0.076468	0.12904	0.85183	0.28949	0.0032362	0.010725	0.074994	0.036187	1.8667	9.4784	0.063989	0.066069	0.6179	3.3167
0.44977	0.55023	0.9867	0.17522	0.0090634	0.032129	0.2996	0.47651	1.4457	1.1863	0.077725	0.1289	0.85653	0.30477	0.0022814	0.0075638	0.037123	0.019382	2.0899	10.463	0.061524	0.069284	0.63519	3.0799
0.44311	0.55689	1.2874	0.2387	0.012127	0.045547	0.37602	0.36416	1.0962	0.89104	0.09802	0.14838	0.81229	0.31213	0.0018209	0.006452	0.063195	0.030658	1.644	9.1819	0.062845	0.067807	0.55887	2.9264
0.41912	0.58088	0.89884	0.19587	0.009943	0.031644	0.24391	0.36476	1.0312	0.85795	0.080113	0.099617	0.65235	0.27171	0.0022728	0.0066378	0.031483	0.017477	1.9332	9.3633	0.060994	0.061803	0.4668	2.4648
0.44626	0.55374	0.90413	0.1888	0.007699	0.033158	0.28146	0.25672	0.77746	0.65605	0.074358	0.12045	0.52745	0.20156	0.0028621	0.0085416	0.036063	0.017328	1.6028	8.371	0.054264	0.052601	0.4502	2.8151
0.44447	0.55553	0.94317	0.18653	0.009517	0.033863	0.29013	0.38464	1.1298	0.92868	0.079113	0.11974	0.67796	0.24148	0.0024309	0.008781	0.03107	0.016993	1.9921	10.472	0.060054	0.064282	0.52758	2.8253
0.41446	0.58554	0.8332	0.17337	0.0078288	0.032836	0.29745	0.30285	0.93815	0.80999	0.076047	0.11031	0.69723	0.23863	0.0017497	0.0072381	0.042723	0.021976	1.847	9.8486	0.053795	0.065894	0.49836	3.1411
0.44261	0.55739	0.74493	0.14106	0.010101	0.024677	0.21148	0.711	2.0002	1.7476	0.0504	0.09566	0.59424	0.22098	0.0050882	0.017168	0.0060134	0.0027481	1.416	7.4748	0.06523	0.064122	0.54745	3.0993
0.42864	0.57136	0.53294	0.092795	0.0091656	0.017952	0.1701	0.45606	1.3548	1.1941	0.043015	0.079131	0.4583	0.1566	0.0026516	0.0089948	0.01751	0.010304	1.5915	8.5762	0.040378	0.047327	0.52218	3.2761
0.4389	0.5611	0.49229	0.091747	0.008345	0.019004	0.1696	0.36883	1.0831	0.94594	0.041911	0.07664	0.35638	0.10568	0.0017483	0.0055589	0.02063	0.010711	1.8079	9.1384	0.052368	0.063185	0.53254	3.119
0.45914	0.54086	0.78305	0.16214	0.0086209	0.029671	0.25255	0.29334	0.86347	0.70792	0.061164	0.10387	0.29897	0.078617	0.0024447	0.0076484	0.028806	0.013545	1.7742	9.7603	0.066063	0.068579	0.62227	3.0289
0.46724	0.53276	0.80225	0.18155	0.0082365	0.034606	NaN	0.34129	0.96387	0.81252	0.064156	0.11952	0.4591	0.1269	0.0018756	0.0060537	0.017725	0.0082181	1.7114	8.5908	0.063833	0.064753	0.60347	3.0494
0.43568	0.56432	0.93292	0.20651	0.0093342	0.04087	0.3482	0.23372	0.65416	0.58425	0.16657	0.24563	0.57342	0.21688	0.001721	0.0050034	0.028838	0.013163	1.2232	6.6591	0.055761	0.058204	0.55064	2.8143
0.44085	0.55915	1.106	0.23239	0.0094828	0.041887	0.34441	0.26943	0.79296	0.65595	0.11991	0.17234	0.29139	0.094954	0.0012193	0.0042658	0.0091185	0.0047949	1.4496	7.3375	0.050877	0.051972	0.48727	2.7861
0.45228	0.54772	0.81209	0.17727	0.008128	0.033731	0.27936	0.2603	0.79683	0.61278	0.079895	0.1202	0.46828	0.14312	0.0021198	0.0071925	0.012275	0.0059194	1.4958	7.4893	0.056024	0.052328	0.5459	2.8418
0.42338	0.57662	0.95072	0.22948	0.010224	0.03924	NaN	0.27338	0.75605	0.61881	0.10224	0.13371	0.56387	0.22512	0.0012566	0.0034128	0.022124	0.011556	1.5993	7.8436	0.051957	0.051588	0.45892	2.3931
0.4366	0.5634	0.90071	0.17402	0.0091248	0.035167	0.32214	0.35574	1.0786	0.88517	0.09566	0.15915	0.18809	0.058512	0.001527	0.0049786	0.0080753	0.0037416	1.529	8.0935	0.051322	0.058752	0.50095	3.1061
0.46664	0.53336	0.50315	0.091882	0.0086531	0.014113	0.14775	0.6038	1.8463	1.4958	0.034248	0.058632	0.38567	0.14781	0.0079599	0.026773	0.012576	0.0049743	1.5521	7.4105	0.053187	0.059086	0.44445	2.41
0.46442	0.53558	0.43178	0.081519	0.0053353	0.014451	0.12948	0.41925	1.1346	1.0173	0.034001	0.059158	0.3923	0.13988	0.0054143	0.017329	0.0072085	0.0036282	1.3144	6.8378	0.047159	0.050516	0.3622	1.8277
0.43969	0.56031	0.45713	0.08319	0.0075056	0.016498	0.15139	0.41941	1.2086	1.0706	0.034995	0.059225	0.40801	0.12344	0.0061417	0.019258	0.011224	0.004669	1.5173	7.7965	0.050808	0.063466	0.36113	2.0842
0.42833	0.57167	0.66989	0.12408	0.0094563	0.024527	0.20882	0.38226	1.043	0.95024	0.05332	0.082267	0.44701	0.14632	0.0038809	0.012449	0.01738	0.0085499	1.6855	8.3213	0.060529	0.076504	0.45034	2.544
0.43167	0.56833	0.54862	0.1095	0.0090682	0.016541	0.15532	0.42226	1.2017	1.0163	0.039591	0.067173	0.48531	0.18284	0.0028324	0.0094994	0.016722	0.0077795	1.587	8.4127	0.05417	0.057983	0.40237	2.3753
0.44549	0.55451	0.77744	0.16559	0.010511	0.028011	0.24698	0.34801	0.99056	0.82909	0.064827	0.10509	0.41915	0.13779	0.0029437	0.0084065	0.013072	0.0065733	1.5246	7.7563	0.054823	0.058247	0.42194	2.3169
0.42296	0.57704	0.63659	0.11166	0.0096405	0.020516	0.18369	0.37305	1.0653	0.93612	0.045064	0.074411	0.39967	0.13634	0.0027377	0.0090341	0.014336	0.006976	1.7281	8.9655	0.049318	0.059979	0.39406	2.4613
0.43279	0.56721	0.65082	0.11991	0.0090546	0.02286	0.22057	0.32397	0.98493	0.83876	0.066931	0.10314	0.24755	0.076749	0.0025672	0.0078204	0.023594	0.012195	1.5486	8.3432	0.045956	0.064043	0.36372	2.3722
0.43689	0.56311	0.70394	0.1607	0.0058839	0.027693	0.25452	0.2539	0.75072	0.63726	0.07525	0.11671	0.26563	0.092993	0.00224	0.0071118	0.011768	0.0047002	1.1065	6.3677	0.046685	0.049052	0.37579	2.3264
0.44741	0.55259	0.48697	0.1119	0.009702	0.020091	0.17798	0.33208	0.9692	0.80081	0.06442	0.10066	0.38139	0.10771	0.0021194	0.0079417	0.019574	0.0082153	1.4625	8.3123	0.05608	0.06138	0.3694	2.3654
0.44905	0.55095	0.72771	0.15853	0.0078649	0.028682	0.23462	0.49658	1.3754	1.1938	0.052666	0.087329	0.41962	0.13885	0.0041413	0.012786	0.0011966	0.00057877	1.5592	7.7518	0.059608	0.061101	0.44594	2.3175
0.45181	0.54819	1.3339	0.28676	0.01047	0.051323	0.42035	0.42502	1.2886	1.0469	0.12173	0.19979	0.46949	0.1542	0.0048806	0.01456	0.0024936	0.001021	1.8674	9.469	0.068104	0.069742	0.4514	2.6276
0.41288	0.58712	1.8144	0.35239	0.013386	0.059685	0.54402	0.3672	1.0577	0.89669	0.17991	0.28023	0.62543	0.22611	0.0039317	0.012839	0.0054029	0.0027791	1.8369	9.4196	0.063631	0.07793	0.45781	2.9065
0.41623	0.58377	1.8057	0.33806	0.011519	0.060956	0.54342	0.29608	0.8576	0.75377	0.16098	0.24041	0.60775	0.23254	0.0027713	0.0088257	0.017978	0.0095792	1.904	10.042	0.062461	0.07212	0.5026	3.1657
0.44623	0.55377	1.7309	0.35607	0.0093987	0.059671	0.54562	0.33924	0.96301	0.81032	0.15783	0.25974	0.62715	0.24721	0.0019898	0.006501	0.013682	0.0061023	1.9079	9.2581	0.067141	0.075616	0.50104	2.6811
0.45061	0.54939	2.1089	0.43614	0.013122	0.074589	0.71789	0.39935	1.2408	1.0164	0.19621	0.3161	0.61897	0.19391	0.0023436	0.0077881	0.0084713	0.0034257	2.0398	11.169	0.074338	0.078938	0.60147	3.0858
0.44321	0.55679	1.9968	0.47863	0.0073538	0.077322	0.65719	0.25956	0.76725	0.6316	0.17649	0.26091	0.45231	0.16679	0.0020351	0.0064965	0.010472	0.0055963	1.5719	8.7858	0.060713	0.062524	0.48952	2.9394
0.43018	0.56982	2.5885	0.55062	0.0132	0.089659	0.78314	0.33028	0.99969	0.81471	0.22657	0.35273	0.64723	0.22795	0.0017885	0.0056948	0.0088746	0.0038492	1.9357	10.312	0.075331	0.075485	0.46815	2.9094
0.45265	0.54735	2.1871	0.4264	0.012007	0.076017	0.7595	0.356	1.122	0.2866	0.19033	0.32783	0.61718	0.23355	0.001892	0.0061884	0.0094137	0.0036222	1.7633	4.077	0.065928	0.072059	0.52197	3.0222
0.44171	0.55829	1.7365	0.31497	0.010007	0.052124	0.49956	0.69246	2.1295	1.7894	0.11157	0.19786	0.46592	0.16271	0.004134	0.012895	0.0032509	0.0016464	1.58	8.0981	0.040584	0.051518	0.52267	2.9746
0.43258	0.56742	1.9304	0.34563	0.0081861	0.057202	0.49748	0.43383	1.2822	1.0222	0.12678	0.20961	0.52617	0.20795	0.0048334	0.013079	0.0043384	0.0022127	1.6969	8.53	0.04527	0.057517	0.50224	2.7482
0.44101	0.55899	1.6914	0.28054	0.0069808	0.046836	0.42389	0.26973	0.84487	0.64398	0.13048	0.18116	0.46668	0.23279	0.0025063	0.0089594	0.0064016	0.002938	1.3101	6.7246	0.030461	0.040324	0.48393	2.5204
0.42379	0.57621	1.5172	0.25134	0.0084988	0.047507	0.42909	0.32782	1.0293	0.85687	0.11767	0.18196	0.61521	0.26967	0.0021553	0.0066982	0.0060204	0.0034474	1.4034	7.8211	0.030795	0.042333	0.48249	2.7449
0.42458	0.57542	1.9822	0.30327	0.0091603	0.058272	0.54723	0.36026	1.0524	0.89374	0.13234	0.21593	0.62581	0.24317	0.0028111	0.0092673	0.0055916	0.0027511	2.0328	10.719	0.034101	0.051554	0.49996	2.6961
0.44035	0.55965	2.18	0.35455	0.0097946	0.061072	0.55694	0.32289	0.95921	0.79062	0.13964	0.2322	0.61682	0.26412	0.0025207	0.0078716	0.0068943	0.0030778	1.9055	9.5815	0.041693	0.044647	0.53655	2.8782
0.4334	0.5666	2.8435	0.48131	0.010223	0.081326	0.71583	0.21169	0.64181	0.53404	0.23732	0.36873	0.4467	0.23616	0.0017239	0.0064162	0.0070182	0.0036543	1.2089	6.5234	0.030547	0.03569	0.439	2.4799
0.44462	0.55538	3.5883	0.60294	0.0081756	0.10053	0.90412	0.43222	1.3243	1.0884	0.24168	0.42096	0.47633	0.1812	0.0026141	0.0070678	0.0039771	0.001625	1.7573	9.2708	0.045614	0.050287	0.54324	2.8976
0.42988	0.57012	2.7743	0.41494	0.012259	0.083511	0.7829	0.3315	0.97636	0.83043	0.20851	0.33693	0.68318	0.26917	0.0017308	0.0056037	0.007542	0.003707	2.0973	11.733	0.037713	0.047506	0.51756	2.9293
0.43497	0.56503	2.4933	0.43041	0.010446	0.074432	0.69015	0.20185	0.61948	0.50782	0.23201	0.38597	0.63849	0.28082	0.0018775	0.0058363	0.0064661	0.0033756	1.6297	8.2237	0.037952	0.038477	0.47733	2.6086
0.44553	0.55447	0.70749	0.1255	0.010095	0.021752	0.19618	0.54598	1.5685	1.3334	0.044923	0.081736	0.68608	0.23549	0.0056848	0.016852	0.0016299	0.00071145	1.8335	9.6971	0.049529	0.053419	0.46435	2.49
0.45326	0.54674	0.70617	0.13561	0.011145	0.025465	0.20863	0.41161	1.2319	1.0665	0.057715	0.10264	0.61896	0.23825	0.003386	0.0092704	0.0055893	0.0025722	1.6165	8.3708	0.044367	0.042974	0.4759	2.6584
0.44836	0.55164	0.75147	0.14496	0.0098468	0.023508	0.22594	0.44407	1.3149	1.1177	0.05187	0.092211	0.60711	0.21004	0.0032729	0.0090392	0.007412	0.0035233	1.8967	10.187	0.044968	0.051127	0.50172	2.8067
0.42524	0.57476	0.71859	0.12852	0.010058	0.023805	0.21754	0.3172	0.89772	0.81034	0.052411	0.088023	0.47125	0.16923	0.0021817	0.0064102	0.013956	0.0066935	1.8011	9.2148	0.040518	0.044061	0.52409	3.0399
0.42687	0.57313	0.84008	0.15731	0.0096897	0.032054	0.29742	0.21672	0.64492	0.57271	0.081266	0.12755	0.59854	0.20865	0.0017545	0.0060969	0.010773	0.0057831	1.6127	8.7294	0.036974	0.045252	0.50466	3.2654
0.4416	0.5584	1.3182	0.2561	0.012794	0.044588	0.41599	0.28429	0.81935	0.70032	0.10114	0.17518	0.25694	0.066516	0.0020514	0.0070578	0.013233	0.0060753	1.9193	9.899	0.046326	0.047408	0.58087	3.1267
0.44988	0.55012	1.2755	0.21888	0.0087411	0.038522	0.37031	0.28301	0.8783	0.74136	0.081644	0.15019	0.77925	0.34782	0.002283	0.0061409	0.013807	0.0060545	2.1597	11.057	0.043627	0.055824	0.52202	3.2115
0.45245	0.54755	1.2544	0.24197	0.0093214	0.042557	0.39661	0.25044	0.71912	0.60302	0.09172	0.16244	0.31889	0.09483	0.0019569	0.0053812	0.0090186	0.0040967	2.106	10.466	0.045548	0.043646	0.56545	3.0327
0.45688	0.54312	1.139	0.21098	0.0097075	0.039579	0.33332	0.26325	0.79502	0.66216	0.083761	0.14243	0.67585	0.25008	0.0020262	0.0063458	0.010504	0.0051171	1.8023	9.3552	0.042916	0.046427	0.52628	2.8832
0.42337	0.57663	0.98618	0.19666	0.01174	0.036182	0.35508	0.2436	0.70401	0.61881	0.088227	0.13688	0.26031	0.0744	0.0016105	0.0040924	0.0136	0.0070991	1.922	10.499	0.039209	0.050806	0.50323	3.0833
0.44208	0.55792	1.0009	0.19621	0.0073185	0.0364	0.30957	0.31213	0.87359	0.72854	0.073278	0.12816	0.29485	0.080108	0.0013265	0.0033269	0.019367	0.0085342	1.9231	9.9323	0.040963	0.045463	0.51126	2.7315
0.42874	0.57126	1.7901	0.33525	0.0098439	0.058143	0.48115	0.62223	1.7551	1.4655	0.11037	0.19069	0.55781	0.25327	0.0050436	0.015489	0.0049526	0.002725	1.9562	9.8646	0.046208	0.051726	0.53864	3.2306
0.41443	0.58557	1.5785	0.26448	0.0091305	0.049921	0.36143	0.64985	1.7929	1.4033	0.095933	0.1592	0.84573	0.34304	0.003955	0.011383	0.010642	0.0060953	2.5798	12.306	0.044028	0.059854	0.57133	3.1201
0.43488	0.56512	2.0243	0.36715	0.011203	0.063193	0.50134	0.53358	1.4277	1.1345	0.1347	0.21009	0.54044	0.20299	0.00289	0.0089345	0.010909	0.0061867	2.1916	11.768	0.050993	0.062025	0.56876	3.0833
0.40522	0.59478	1.8111	0.33953	0.0084267	0.061618	0.52795	0.37746	1.0659	0.88474	0.14644	0.21955	0.57471	0.21302	0.0016945	0.0058795	0.012453	0.0068698	2.0223	10.507	0.036025	0.052251	0.58938	3.675
0.41375	0.58625	2.2318	0.46216	0.011009	0.080038	0.62269	0.27271	0.73647	0.60662	0.19557	0.28127	0.38833	0.13859	0.0017735	0.0061388	0.018002	0.010088	2.0719	10.304	0.044222	0.048644	0.51478	3.0715
0.42119	0.57881	2.3098	0.4643	0.012704	0.076663	0.60249	0.29932	0.84538	0.68853	0.18048	0.27003	0.69056	0.33528	0.00177	0.0063521	0.017594	0.0089382	1.7879	9.4172	0.039641	0.04002	0.50698	2.9817
0.43765	0.56235	2.4683	0.50523	0.0091224	0.085505	0.69005	0.34433	0.98687	0.78799	0.21594	0.34947	0.41857	0.15426	0.0022347	0.0070877	0.013409	0.006094	2.1221	11.084	0.045212	0.048149	0.53832	3.2164
0.42251	0.57749	2.8837	0.55677	0.011945	0.090732	0.70225	0.39542	1.0837	0.86132	0.20974	0.3335	0.97701	0.45615	0.0019621	0.0047396	0.013601	0.0082152	2.2822	11.991	0.046135	0.055064	0.55172	3.1783
0.40759	0.59241	1.9805	0.35617	0.0097662	0.06846	0.59869	0.25322	0.73637	0.62688	0.18393	0.28711	0.70729	0.31712	0.0016935	0.0047776	0.014586	0.00754	1.7352	9.3106	0.031047	0.04181	0.46891	3.101
0.43031	0.56969	2.2173	0.44549	0.010345	0.074927	0.58869	0.36014	1.0549	0.8115	0.18629	0.27261	0.41999	0.15118	0.0021286	0.0053403	0.012329	0.0065941	2.1192	10.736	0.040154	0.049828	0.50722	2.6394
0.42402	0.57598	0.23603	0.045365	0.0080151	0.0089131	0.062359	0.59648	1.7382	1.3646	0.020003	0.029745	0.44581	0.1844	0.0031817	0.0096156	0.0026263	0.0017053	1.4198	7.1278	0.032611	0.037992	0.45699	2.3836
0.40416	0.59584	0.33549	0.06874	0.0082191	0.012789	0.11533	0.39828	1.1671	0.9836	0.035623	0.054021	0.5201	0.19995	0.003161	0.010711	0.0088444	0.0051232	1.9417	10.428	0.031664	0.042997	0.43994	2.74
0.40389	0.59611	0.36024	0.065414	0.0092488	0.013059	0.10552	0.47112	1.3774	1.1364	0.029506	0.044589	0.5615	0.25144	0.0019139	0.006375	0.010305	0.0067218	1.8639	9.5576	0.031161	0.03982	0.46178	2.7942
0.41763	0.58237	0.5052	0.11046	0.0084764	0.01863	0.13741	0.30165	0.85	0.71458	0.046441	0.070136	0.34431	0.16143	0.002366	0.0082181	0.012396	0.0076237	1.528	7.8569	0.029645	0.035781	0.48007	2.821
0.41184	0.58816	0.42968	0.091268	0.0091776	0.014929	0.11724	0.57081	1.623	1.3078	0.045887	0.062606	0.37861	0.16742	0.0030099	0.0092536	0.005151	0.0030615	1.5839	8.0787	0.034267	0.039317	0.43126	2.4887
0.39973	0.60027	0.22604	0.049476	0.010094	0.009787	0.072936	0.16096	0.46063	0.37572	0.023731	0.033919	0.29222	0.13397	0.0017143	0.0056278	0.012551	0.0079024	1.3373	7.1235	0.026969	0.02886	0.45093	2.5843
0.43401	0.56599	0.1772	0.033047	0.011557	0.006422	0.055583	0.38011	1.1325	0.92776	0.018434	0.027672	0.64902	0.30218	0.0016935	0.0047954	0.014773	0.0072528	1.813	9.171	0.033232	0.036433	0.51466	2.9092
0.39424	0.60576	0.20349	0.038393	0.0095434	0.0078395	0.06213	0.24345	0.69872	0.58086	0.025011	0.036351	0.34233	0.14111	0.0032066	0.0093255	0.013422	0.0080449	1.4013	7.4469	0.023738	0.03283	0.44861	2.6371
0.40882	0.59118	0.21931	0.042002	0.010862	0.0074704	0.057522	0.34812	0.99558	0.79077	0.022869	0.032355	0.58381	0.29312	0.0025368	0.0088714	0.014691	0.0077168	1.6496	8.2645	0.02959	0.033727	0.42753	2.4637
0.44114	0.55886	1.1306	0.23732	0.0081113	0.036766	0.29659	0.44693	1.2683	0.97715	0.078307	0.13393	0.33811	0.13274	0.0034353	0.010519	0.1007	0.05571	1.4512	7.1258	0.051603	0.059213	0.49738	2.8124
0.40576	0.59424	1.3578	0.24485	0.0095797	0.043359	0.32136	0.4055	1.048	0.89695	0.087068	0.14257	0.65457	0.28509	0.004176	0.010452	0.19286	0.12702	1.7976	8.9075	0.05302	0.060524	0.42359	2.7369
0.40411	0.59589	1.5591	0.27583	0.0075966	0.047872	0.38768	0.40401	1.0346	0.92845	0.097315	0.1618	0.84353	0.42167	0.0021625	0.0050996	0.26718	0.15799	2.1773	10.699	0.011097	0.026715	0.48839	3.3287
0.42532	0.57468	1.9473	0.38969	0.0087684	0.063927	0.50505	0.25865	0.75262	0.58185	0.1839	0.27296	0.70193	0.34214	0.0016343	0.0046216	0.32345	0.17261	1.4213	7.1493	0.053974	0.057655	0.46188	2.8252
0.41845	0.58155	2.2393	0.42296	0.0083651	0.070723	0.56671	0.31061	0.90295	0.72046	0.14699	0.23229	0.79306	0.38719	0.0013766	0.0045199	0.17478	0.097974	1.5083	7.5281	0.056305	0.060486	0.45825	2.8299
0.42982	0.57018	2.0571	0.3851	0.00951	0.063802	0.55923	0.24478	0.74489	0.57595	0.13985	0.23075	0.40907	0.16349	0.0014562	0.0042271	0.29951	0.15492	1.574	8.263	0.053306	0.062392	0.44425	2.8686
0.40558	0.59442	1.7819	0.31776	0.0089133	0.051958	0.46324	0.30016	0.84127	0.69336	0.14838	0.24025	0.41261	0.17948	0.0017237	0.0043742	0.11506	0.067712	1.3789	7.0177	0.040982	0.057061	0.42623	2.7482
0.42547	0.57453	1.5996	0.35542	0.0072915	0.057554	0.41798	0.21083	0.57554	0.45089	0.12466	0.18961	0.44234	0.20154	0.0014699	0.0036049	0.21773	0.12558	1.3493	6.6633	0.044947	0.051113	0.41378	2.6158
0.43498	0.56502	1.843	0.37833	0.009527	0.06576	0.50856	0.3015	0.81016	0.63542	0.15365	0.23885	0.53295	0.21927	0.0014209	0.0038406	0.24424	0.13188	1.5099	7.3544	0.052432	0.064001	0.43316	2.586
0.43289	0.56711	1.1201	0.22231	0.010932	0.038714	0.31871	0.52433	1.5076	1.2353	0.07568	0.12614	0.36383	0.15891	0.004726	0.015727	0.0028745	0.001798	1.5364	7.7299	0.039991	0.041026	0.40062	2.5401
0.4073	0.5927	1.1975	0.21957	0.010364	0.038395	0.30847	0.3893	1.0134	0.83835	0.076272	0.13091	0.66456	0.32303	0.0039239	0.011832	0.028271	0.019061	2.1569	10.532	0.036204	0.04048	0.43002	2.7491
0.4203	0.5797	1.288	0.23864	0.0097212	0.042673	0.34072	0.31092	0.90707	0.71684	0.082181	0.13604	0.55055	0.24058	0.002327	0.0081193	0.021709	0.012289	1.8128	9.0788	0.036145	0.042112	0.4417	2.7919
0.42057	0.57943	1.5044	0.26341	0.012149	0.049467	0.3782	0.49309	1.3411	1.0473	0.093553	0.15614	0.89707	0.43849	0.0028586	0.0076256	0.013017	0.0085944	2.4501	11.818	0.036442	0.042927	0.46851	2.8402
0.41876	0.58124	1.817	0.33615	0.0081023	0.061602	0.49354	0.22913	0.65216	0.5365	0.12619	0.2015	0.38088	0.1804	0.001688	0.0066845	0.017803	0.010054	1.6265	8.2199	0.037007	0.043074	0.46684	2.8994
0.41934	0.58066	1.7338	0.34795	0.012867	0.056006	0.42361	0.31937	0.88839	0.70633	0.10219	0.17103	0.8936	0.45063	0.0027664	0.0085187	0.0094851	0.0063272	2.0115	10.041	0.040533	0.041807	0.40257	2.6243
0.41677	0.58323	1.5358	0.29614	0.01118	0.049146	0.37529	0.30697	0.87031	0.70958	0.09419	0.14718	0.73557	0.37089	0.0019567	0.0060915	0.020547	0.011643	1.7051	8.543	0.035864	0.042798	0.38541	2.6123
0.42379	0.57621	1.5624	0.31663	0.0093441	0.054135	0.38451	0.41832	1.1071	0.88878	0.095166	0.14877	0.49371	0.22849	0.0028804	0.0074953	0.012878	0.007956	1.9787	9.5454	0.037131	0.039745	0.42228	2.6528
0.39913	NaN	1.8245	0.32174	0.011768	0.062229	0.48702	0.30699	0.84042	0.68086	0.11992	0.1898	0.72804	0.35323	0.0021845	0.0063551	0.025934	0.016819	1.8432	9.0436	0.029015	0.039489	0.38724	2.7071
0.42582	0.57418	1.7995	0.3573	0.010694	0.056743	0.42959	0.35283	0.93183	0.76102	0.1078	0.1746	0.74703	0.37765	0.0019086	0.0054964	0.024765	0.015702	2.1541	10.685	0.038925	0.041249	0.42872	2.7669
0.42723	0.57277	1.6342	0.30141	0.010271	0.052939	0.44695	0.29429	0.8924	0.70561	0.109	0.17341	0.6385	0.27349	0.0013372	0.0032599	0.040456	0.02198	1.6084	8.3411	0.031632	0.040465	0.45564	2.7792
0.39925	0.60075	1.1207	0.21202	0.010792	0.036575	0.30907	0.61496	1.6882	1.4054	0.089189	0.14474	0.3322	0.12195	0.0030531	0.011382	0.0011586	0.00053525	1.7597	8.8908	0.037961	0.046388	0.48557	2.9962
0.40594	0.59406	0.76094	0.16539	0.0091295	0.032662	0.2499	0.56517	1.5079	1.2922	0.067992	0.10046	0.32301	0.11391	0.0027509	0.0087727	0.0010313	0.00040077	1.5784	8.4083	0.037646	0.045724	0.44441	2.9993
0.42562	0.57438	0.68585	0.12557	0.011868	0.022497	0.17822	0.50604	1.4305	1.1134	0.050887	0.076917	0.47416	0.22111	0.0023995	0.0078889	0.00080787	0.00056554	1.584	7.6435	0.039457	0.043071	0.43603	2.5841
0.43772	0.56228	0.65351	0.16597	0.009796	0.027797	0.20527	0.49124	1.2999	1.0002	0.054614	0.083817	0.36939	0.13275	0.0025602	0.0057561	0.0010565	0.00071815	1.7076	7.8212	0.040382	0.042788	0.47537	2.7401
0.42462	0.57538	0.92558	0.18602	0.011414	0.03067	0.25682	0.46964	1.3921	1.1189	0.067464	0.10426	0.46177	0.17613	0.0016168	0.006324	0.0012847	0.00070547	1.4306	7.9428	0.042194	0.050746	0.49778	3.0191
0.43137	0.56863	0.69849	0.19677	0.0073065	0.031687	0.25967	0.38154	1.0552	0.8305	0.076121	0.11139	0.2897	0.096064	0.0023488	0.0058832	0.0010662	0.0006932	1.1999	6.5561	0.037044	0.046005	0.4417	2.6518
0.42535	0.57465	0.92969	0.23621	0.0093858	0.036869	0.29901	0.32517	0.94881	0.7351	0.080957	0.11187	0.26577	0.10349	0.0021639	0.0055353	0.0010801	0.00057727	1.1679	6.1654	0.0318	0.037881	0.43002	2.687
0.43441	0.56559	0.92651	0.24157	0.010058	0.040243	0.31791	0.33108	0.94535	0.7571	0.13362	0.19552	0.28519	0.10074	0.0015923	0.0051911	0.001247	0.00042261	1.3474	6.9774	0.038562	0.045092	0.39997	2.6471
0.40284	0.59716	1.2569	0.24661	0.013098	0.042217	0.35121	0.33397	0.9218	0.81374	0.097311	0.14778	0.27742	0.10886	0.0021734	0.0060777	0.0010687	0.00073002	1.4704	7.633	0.029405	0.044392	0.42177	2.8284
0.42536	0.57464	1.1459	0.26471	0.010937	0.045775	0.34994	0.39804	1.0622	0.84449	0.096502	0.15021	0.45494	0.18005	0.0019002	0.0047595	0.0013638	0.00064646	1.5048	7.5214	0.034821	0.043329	0.45693	2.7179
0.41646	0.58354	1.103	0.24848	0.009786	0.041424	0.32554	0.31972	0.87336	0.7086	0.10306	0.14861	0.36942	0.15365	0.0016697	0.0041025	0.0013593	0.00075703	1.2078	6.0897	0.031616	0.038927	0.40289	2.6647
0.42433	0.57567	0.62215	0.13258	0.0088983	0.023378	0.1931	0.46041	1.2566	1.103	0.042359	0.069525	0.24569	0.073605	0.0051582	0.014943	0.01495	0.0084117	1.7209	8.8665	0.048375	0.056524	0.46738	2.8364
0.42551	0.57449	0.81194	0.16715	0.0081376	0.027282	0.23236	0.30363	0.82906	0.69392	0.055803	0.090641	0.2319	0.087796	0.0030189	0.0092405	0.010571	0.0065383	1.4275	7.0335	0.0513	0.05945	0.42892	2.803
0.4185	0.5815	1.274	0.3491	0.020621	0.042892	0.30814	0.45685	1.0595	0.86311	0.11187	0.17255	0.82057	0.20389	0.0045903	0.011413	0.062966	0.038886	2.1803	11.354	0.090226	0.1011	0.86285	4.8188
0.43275	0.56725	1.0162	0.2028	0.0087581	0.035142	0.28877	0.29018	0.83829	0.67403	0.070801	0.12054	0.37411	0.14279	0.0023465	0.0067743	0.049901	0.026148	2.1001	10.933	0.059123	0.058257	0.48887	2.8806
0.43936	0.56064	1.4305	0.26934	0.0095594	0.044202	0.33247	0.23477	0.65777	0.5408	0.096883	0.13354	0.23441	0.093528	0.0026715	0.0065065	0.045587	0.027759	2.1541	10.536	0.056328	0.055043	0.459	2.9988
0.418	0.582	1.0735	0.21457	0.010705	0.032192	0.24871	0.28619	0.80376	0.63641	0.070223	0.10981	0.50874	0.22405	0.0023667	0.00646	0.036864	0.020884	2.0928	10.506	0.062448	0.054338	0.45349	2.6959
0.43939	0.56061	1.2139	0.26981	0.010361	0.045364	0.36055	0.21892	0.56544	0.44937	0.11926	0.19209	0.21442	0.067422	0.0022406	0.0073889	0.02175	0.013019	1.6305	8.33	0.052051	0.053236	0.4467	2.7834
0.43413	0.56587	1.0752	0.24322	0.011242	0.042547	0.30649	0.249	0.66501	0.53779	0.078482	0.13224	0.4393	0.18439	0.0031032	0.0082897	0.055559	0.034602	1.7558	8.3688	0.047154	0.048796	0.46069	2.7449
0.44274	0.55726	1.1817	0.25058	0.01143	0.039345	0.33024	0.25851	0.75683	0.5825	0.086037	0.13731	0.39641	0.15088	0.0034945	0.0095541	0.04747	0.024517	1.7694	9.333	0.056049	0.055038	0.49573	2.9656
0.4059	0.5941	0.65726	0.17388	0.0075272	0.0318	0.26373	0.22185	0.61194	0.51359	0.071588	0.10119	0.29003	0.098705	0.0026592	0.0075928	0.05278	0.03305	1.2816	7.0615	0.038039	0.048019	0.44053	2.8611
0.42698	0.57302	1.1557	0.22476	0.01203	0.036866	0.2996	0.23625	0.68059	0.53664	0.08352	0.14119	0.5206	0.24042	0.0033612	0.011819	0.0499	0.028558	1.6661	8.2766	0.04814	0.055618	0.43617	2.7512
0.42939	0.57061	0.88457	0.18899	0.010253	0.036572	0.2744	0.73365	1.8023	1.5021	0.090084	0.15666	0.57278	0.23201	0.0042239	0.012595	0.00702	0.0039477	1.6995	8.4581	0.052154	0.064121	0.44859	2.539
0.43845	0.56155	0.95171	0.21536	0.0082545	0.039682	0.30447	0.51626	1.3265	1.1579	0.079737	0.14288	0.47227	0.16339	0.0032078	0.0095959	0.008105	0.0044588	1.7172	8.6287	0.051148	0.058382	0.38939	2.5975
0.44162	0.55838	0.81639	0.18682	0.0088225	0.029745	0.25053	0.38159	1.0122	0.8571	0.059471	0.10625	0.57544	0.22176	0.003305	0.008198	0.011592	0.0065402	1.9253	9.9805	0.055515	0.067062	0.39718	2.6045
0.4054	0.5946	0.95587	0.21527	0.011893	0.040903	0.32253	0.30486	0.80381	0.67481	0.10493	0.16851	0.87365	0.35403	0.0032544	0.0087432	0.02257	0.012315	2.1402	10.658	0.049226	0.067595	0.48235	2.8804
0.40554	0.59446	1.1844	0.24492	0.0093694	0.04419	0.37092	0.39819	1.0774	0.94626	0.085755	0.14471	0.80292	0.33749	0.0017266	0.0060293	0.016467	0.009563	2.1735	10.955	0.012267	0.038888	0.4318	3.0294
0.42286	0.57714	1.5902	0.36532	0.0096574	0.062524	0.46034	0.17936	0.47446	0.3821	0.15318	0.2356	0.38901	0.16918	0.0023451	0.0063159	0.011137	0.0069744	1.5574	8.1284	0.056214	0.067085	0.39372	2.6025
0.42449	0.57551	1.1994	0.2548	0.010825	0.045446	0.34112	0.32138	0.90995	0.73674	0.084313	0.13989	0.68418	0.30238	0.0025596	0.0063751	0.013251	0.0077187	2.1248	10.427	0.053405	0.066238	0.4498	2.7407
0.40306	0.59694	1.4126	0.28362	0.015121	0.055649	0.45899	0.37277	0.99007	0.85804	0.12205	0.20349	0.78133	0.31786	0.0024202	0.0072579	0.014586	0.0093279	1.8802	9.4229	0.047814	0.068901	0.4203	3.0061
0.43145	0.56855	1.3158	0.28712	0.012947	0.049598	0.39086	0.33651	0.87711	0.70505	0.1042	0.17419	0.83102	0.3617	0.0022828	0.0065815	0.011821	0.0073239	1.8194	8.9941	0.058279	0.071924	0.44714	2.6204
0.4388	0.5612	0.6747	0.15757	0.0056804	0.027452	0.21079	0.67374	1.8047	1.4595	0.045485	0.074413	0.49115	0.19759	0.0068916	0.017765	0.001501	0.00086994	1.3532	6.8171	0.034739	0.038367	0.46573	2.5579
0.4239	0.5761	0.85015	0.19583	0.0067261	0.03352	0.24828	0.52241	1.4029	1.1031	0.059977	0.092794	0.62794	0.27967	0.0034887	0.0097124	0.0057203	0.0034164	1.8186	9.4742	0.03672	0.044986	0.40565	2.5898
0.39924	0.60076	1.3451	0.27487	0.0083835	0.053955	0.4005	0.44463	1.1304	0.95745	0.10474	0.15324	0.4531	0.18533	0.0023218	0.0067826	0.011201	0.0078795	2.0863	9.8848	0.036772	0.045989	0.4515	2.6603
0.39759	0.60241	1.372	0.27835	0.0069881	0.050163	0.39928	0.41122	1.0746	0.89889	0.099532	0.14182	0.70889	0.3225	0.0034933	0.010449	0.0088473	0.006401	2.2204	11.064	0.032324	0.042834	0.45686	2.753
0.42911	0.57089	1.1919	0.25389	0.0099141	0.045711	0.33647	0.34371	0.8754	0.72418	0.082067	0.14205	0.66818	0.26867	0.0025618	0.0063106	0.013457	0.007379	2.1353	10.086	0.057236	0.06335	0.42635	2.6916
0.41757	0.58243	1.8174	0.077685	0.0015902	0.06393	0.52503	0.41955	0.33564	0.94184	0.059606	0.1936	0.096512	0.16713	0.0017829	0.006614	0.0035507	0.0061939	2.0788	10.221	0.026733	0.038004	0.51314	3.0276
0.42099	0.57901	1.6068	0.37037	0.0095796	0.065874	0.47735	0.41328	1.109	0.83383	0.15215	0.22541	0.45213	0.17654	0.0019652	0.0059553	0.0074211	0.0046072	1.4538	7.9744	0.036574	0.041355	0.40219	2.4557
